# Supplementary material for: Light activation of Orange Carotenoid Protein reveals bicycle-pedal single-bond isomerization
Source: Nat Commun. 2022 Oct 28;13:6420. doi: 10.1038/s41467-022-34137-4 (PMC9616832; doi:10.1038/s41467-022-34137-4)
Supplement: Supplementary file 3 — Source Data [file 41467_2022_34137_MOESM3_ESM.xlsx]

## Sheet: Fig1b
	Crystal: OCPO	Crystal: OCPO		Solution: OCPO	Solution: OCPR	insert
250	0.14463	0.1517	253	0.1381	0.13642		1.4	0.0316121
251	0.15352	0.15964	254	0.1381	0.13789		3	0.0323378
252	0.14524	0.1648	255	0.1397	0.13987		5	0.0441509
253	0.14728	0.16072	256	0.14207	0.14348		7	0.0381827
254	0.14672	0.16174	257	0.14578	0.14857		9	0.0400274
255	0.1496	0.16572	258	0.15087	0.15467		11	0.0438901
256	0.14872	0.17114	259	0.15702	0.15943		13	0.0389086
257	0.15356	0.17902	260	0.16203	0.16281		15	0.0453168
258	0.16289	0.18661	261	0.1652	0.16618		17	0.0427233
259	0.16901	0.19346	262	0.16844	0.17016		19	0.0427627
260	0.17473	0.20097	263	0.1728	0.17473		21	0.0401981
261	0.17488	0.19767	264	0.17707	0.18093		23	0.0511324
262	0.17898	0.19924	265	0.18313	0.18679		25	0.0380175
263	0.18479	0.20099	266	0.18876	0.19097		27	0.0485061
264	0.19222	0.20572	267	0.19321	0.19452		29	0.0404049
265	0.19443	0.21088	268	0.19694	0.20003		31	0.0469148
266	0.19093	0.20464	269	0.20179	0.20419		33	0.0540756
267	0.19184	0.20745	270	0.2065	0.20737		35	0.0524181
268	0.20374	0.20709	271	0.2099	0.21005		37	0.0480517
269	0.20786	0.21463	272	0.21226	0.21304		39	0.055866
270	0.21873	0.21405	273	0.21483	0.21745		41	0.0391061
271	0.20361	0.21543	274	0.21887	0.22027		43	0.0551703
272	0.20738	0.21437	275	0.2222	0.22247		45	0.0574184
273	0.20221	0.22195	276	0.22241	0.22448		47	0.0587548
274	0.2107	0.22426	277	0.22526	0.22584		49	0.0542773
275	0.21454	0.2295	278	0.22558	0.227		51	0.0454918
276	0.21832	0.23059	279	0.22682	0.22977		53	0.0560801
277	0.22977	0.23654	280	0.22977	0.22821		55	0.0592602
278	0.23978	0.23532	281	0.2294	0.2283		57	0.0555355
279	0.23427	0.23678	282	0.22862	0.2278		59	0.0602661
280	0.23947	0.23113	283	0.22679	0.22713		61	0.0615866
281	0.22114	0.23237	284	0.22673	0.22359		63	0.0482203
282	0.22257	0.237	285	0.22429	0.21539		65	0.0531636
283	0.21674	0.2411	286	0.21363	0.2051		67	0.0569633
284	0.21557	0.24094	287	0.20371	0.19292		69	0.0537659
285	0.21198	0.23641	288	0.1916	0.18485		71	0.0796447
286	0.21363	0.2343	289	0.18395	0.18269		73	0.0562328
287	0.21848	0.22732	290	0.18102	0.18125		75	0.0686841
288	0.21459	0.22271	291	0.18103	0.17605		77	0.069553
289	0.20788	0.22174	292	0.17471	0.16407		79	0.0685454
290	0.20835	0.2254	293	0.16228	0.14779		81	0.0616587
291	0.20851	0.22278	294	0.1464	0.13146		83	0.06478
292	0.19685	0.21485	295	0.12954	0.11662		85	0.0653065
293	0.1833	0.20354	296	0.11455	0.10416		87	0.0655201
294	0.1682	0.18862	297	0.10171	0.09339		89	0.0590048
295	0.14891	0.17284	298	0.09088	0.08429		91	0.0614372
296	0.1316	0.15674	299	0.08169	0.07643		93	0.0636437
297	0.11507	0.13835	300	0.07366	0.0698		95	0.0625589
298	0.10111	0.12124	301	0.06704	0.06429		97	0.0630264
299	0.08936	0.10948	302	0.0615	0.05959		99	0.0723682
300	0.07902	0.09729	303	0.05667	0.0557		101	0.074694
301	0.07039	0.08664	304	0.05284	0.05245		103	0.0674678
302	0.06224	0.07586	305	0.04941	0.04992		105	0.0621245
303	0.05507	0.06816	306	0.04658	0.0476		107	0.0696554
304	0.04838	0.06076	307	0.04439	0.04595		109	0.0722059
305	0.04338	0.0535	308	0.04254	0.0446		111	0.0874016
306	0.03982	0.04833	309	0.04107	0.04351		113	0.073465
307	0.03782	0.04385	310	0.03998	0.04275		115	0.0766421
308	0.03613	0.04218	311	0.03916	0.04197		117	0.0717557
309	0.03455	0.0392	312	0.03833	0.04145		119	0.0595504
310	0.03284	0.0375	313	0.03775	0.041		121	0.0611228
311	0.03198	0.03528	314	0.0373	0.04063		123	0.0613648
312	0.03125	0.03445	315	0.03691	0.04028		125	0.0621799
313	0.03036	0.03376	316	0.03655	0.04001		127	0.0812843
314	0.02992	0.03216	317	0.03632	0.03972		129	0.0702623
315	0.03025	0.03175	318	0.03602	0.03954		131	0.0684447
316	0.03055	0.03179	319	0.03581	0.03942		133	0.0747913
317	0.0306	0.03159	320	0.03569	0.03923		135	0.0627047
318	0.03005	0.0307	321	0.03546	0.03902		137	0.0659046
319	0.02945	0.02913	322	0.03533	0.03878		139	0.0651985
320	0.02929	0.0282	323	0.0352	0.03862		141	0.0808071
321	0.02953	0.02795	324	0.03501	0.03848		143	0.0766902
322	0.02965	0.02771	325	0.035	0.03833		145	0.0627315
323	0.02939	0.02651	326	0.03487	0.03815		147	0.0774814
324	0.0292	0.02698	327	0.0347	0.03803		149	0.0675964
325	0.02878	0.027	328	0.03462	0.03776		151	0.0773626
326	0.02871	0.02622	329	0.03445	0.03757		153	0.0620374
327	0.02816	0.02632	330	0.03446	0.03733		155	0.075498
328	0.02842	0.02521	331	0.03425	0.03717		157	0.0780042
329	0.02858	0.02524	332	0.03411	0.03709		159	0.0734418
330	0.02907	0.02765	333	0.03412	0.03669		161	0.0634529
331	0.02877	0.02647	334	0.03401	0.0367		163	0.0647619
332	0.02939	0.02639	335	0.03383	0.0366		165	0.0675496
333	0.02884	0.02738	336	0.03395	0.03627		167	0.0670249
334	0.02927	0.02226	337	0.0337	0.03621		169	0.0617326
335	0.02833	0.02641	338	0.03371	0.03605		171	0.0707239
336	0.02849	0.02849	339	0.03377	0.03579		173	0.0767699
337	0.02834	0.02834	340	0.03351	0.03579		175	0.0733065
338	0.02895	0.02895	341	0.03353	0.03558		177	0.0703716
339	0.02957	0.02957	342	0.03343	0.03541		179	0.0759316
340	0.03027	0.03027	343	0.03338	0.0352		181	0.0788568
341	0.02942	0.02942	344	0.03332	0.03505		183	0.0765403
342	0.02876	0.02876	345	0.03316	0.03475		185	0.076818
343	0.02894	0.02894	346	0.03291	0.03434		187	0.0794135
344	0.02954	0.02954	347	0.03282	0.03419		189	0.0779601
345	0.02901	0.02901	348	0.03266	0.03413		191	0.068183
346	0.02871	0.02871	349	0.03259	0.03384		193	0.0757373
347	0.02955	0.02955	350	0.03254	0.03341		195	0.0688458
348	0.02978	0.02978	351	0.03239	0.03323		197	0.0760844
349	0.02958	0.02958	352	0.03244	0.03285		199	0.0843733
350	0.02862	0.02862	353	0.03237	0.03248		201	0.0743501
351	0.02957	0.02957	354	0.03205	0.03232		203	0.0746497
352	0.02906	0.02906	355	0.0321	0.03217		205	0.0737703
353	0.0288	0.0288	356	0.03196	0.03212		207	0.0701517
354	0.02885	0.02885	357	0.03202	0.03167		209	0.0785519
355	0.02922	0.02922	358	0.0319	0.03143		211	0.0702091
356	0.0292	0.0292	359	0.03181	0.03107		213	0.0803563
357	0.02894	0.02894	360	0.03149	0.03064		215	0.0805697
358	0.02797	0.02797	361	0.03109	0.03021		217	0.0758555
359	0.02665	0.02665	362	0.03111	0.03011		219	0.0704113
360	0.0263	0.0263	363	0.0311	0.0299		221	0.0713435
361	0.02777	0.02777	364	0.03123	0.02963		223	0.0734964
362	0.02956	0.02956	365	0.0311	0.02946		225	0.0856604
363	0.03005	0.03005	366	0.0314	0.02947		227	0.0655972
364	0.0303	0.0303	367	0.03111	0.02945		229	0.0726002
365	0.03011	0.03011	368	0.03107	0.02922		231	0.073101
366	0.02899	0.02899	369	0.03099	0.02872		233	0.0829885
367	0.02821	0.02821	370	0.03071	0.02896		235	0.0788858
368	0.0284	0.0284	371	0.03075	0.02866		237	0.0878954
369	0.02877	0.02877	372	0.03062	0.02861		239	0.0895195
370	0.02951	0.02951	373	0.03053	0.02865		241	0.0773808
371	0.02991	0.02991	374	0.03083	0.02838		243	0.0839355
372	0.03106	0.03106	375	0.03074	0.02871		245	0.0923317
373	0.02891	0.02891	376	0.03091	0.02842		247	0.0828578
374	0.02855	0.02855	377	0.03097	0.0285		249	0.0844278
375	0.02853	0.02853	378	0.03115	0.02877		251	0.0832274
376	0.02923	0.02923	379	0.03115	0.02879		253	0.0781405
377	0.03052	0.03052	380	0.03161	0.02825		255	0.08868
378	0.03089	0.03089	381	0.03135	0.02849		257	0.0784613
379	0.03082		382	0.03172	0.02884		259	0.0758813
380	0.03023		383	0.03237	0.02876		261	0.0720199
381	0.03011		384	0.03236	0.02871		263	0.0879208
382	0.03149		385	0.03257	0.02888		265	0.078053
383	0.03327		386	0.03331	0.02917		267	0.0808557
384	0.03421		387	0.03372	0.02924		269	0.0957892
385	0.0351		388	0.03391	0.0293		271	0.0751455
386	0.03416		389	0.03425	0.02902		273	0.0828179
387	0.03552		390	0.03428			275	0.0754077
388	0.03614		391	0.03475			277	0.0757165
389	0.03726		392	0.03569			279	0.0829823
390	0.03656		393	0.03642			281	0.0849463
391	0.03696		394	0.03643			283	0.0906726
392	0.0371		395	0.03696			285	0.0844838
393	0.03868		396	0.03704			287	0.0807273
394	0.03933		397	0.03802			289	0.0808657
395	0.04019		398	0.03876			291	0.0759982
396	0.04056		399	0.03934			293	0.0978615
397	0.04183		400	0.03946			295	0.0803853
398	0.04253		401	0.03991			297	0.0838666
399	0.04344		402	0.04072			299	0.0825494
400	0.04439		403	0.04156			301	0.0651023
401	0.04511		404	0.04156			303	0.0791391
402	0.0462		405	0.04156			305	0.0777247
403	0.04723		406	0.04191			307	0.0833894
404	0.04833		407	0.04406			309	0.0844278
405	0.04848		408	0.04655			311	0.070487
406	0.04866		409	0.04655			313	0.0880332
407	0.04987		410	0.04756			315	0.0862132
408	0.05002		411	0.04842			317	0.0947028
409	0.05216		412	0.04944			319	0.0805235
410	0.0525		413	0.05063			321	0.0936012
411	0.0543		414	0.05133			323	0.0824777
412	0.05473		415	0.05191			325	0.0873481
413	0.05628		416	0.05294	0.03753		327	0.0770236
414	0.05623		417	0.05414	0.03789		329	0.0756262
415	0.05587		418	0.05481	0.03864		331	0.0728341
416	0.0564		419	0.05579	0.03908		333	0.091469
417	0.0586		420	0.05718	0.03986		335	0.0843009
418	0.06001		421	0.05836	0.04091		337	0.0787517
419	0.05976		422	0.05943	0.04088		339	0.0867693
420	0.05964		423	0.06009	0.04118		341	0.0829531
421	0.06174		424	0.06089	0.04157		343	0.0976622
422	0.06399		425	0.06191	0.0421		345	0.0788255
423	0.06542		426	0.06267	0.04314		347	0.0815378
424	0.06548		427	0.06427	0.04422		349	0.0866071
425	0.06701		428	0.06592	0.04467		351	0.0916962
426	0.06921		429	0.06738	0.04581		353	0.0889032
427	0.07129		430	0.06903	0.0464		355	0.0913102
428	0.07226		431	0.07036	0.04638		357	0.0855304
429	0.07268		432	0.07111	0.04655		359	0.0766486
430	0.07423		433	0.07195	0.04876		361	0.0913615
431	0.07532		434	0.0753	0.04853		363	0.0928397
432	0.07739		435	0.07598	0.0502		365	0.0736809
433	0.07716		436	0.07769	0.0508		367	0.082296
434	0.08089		437	0.07954	0.05202		369	0.0778786
435	0.08292		438	0.08093	0.05304		371	0.0987432
436	0.08281		439	0.08249	0.05338		373	0.0879986
437	0.08414		440	0.08379	0.05468		375	0.0909564
438	0.08593		441	0.0858	0.0561		377	0.0913049
439	0.08847		442	0.08766	0.05603		379	0.0961773
440	0.08958		443	0.08816	0.05692		381	0.0840139
441	0.0879		444	0.08975	0.05823		383	0.0887244
442	0.08891		445	0.09061	0.05879		385	0.0889497
443	0.09106		446	0.09163	0.05988		387	0.0812793
444	0.09294		447	0.0927	0.0605		389	0.0865737
445	0.0961		448	0.09365	0.06106		391	0.0891788
446	0.09313		449	0.09493	0.06238		393	0.082813
447	0.09512		450	0.09538	0.06261		395	0.0848518
448	0.09595		451	0.09653	0.06384		397	0.0818238
449	0.09859		452	0.09747	0.06471		399	0.0832087
450	0.09708		453	0.09883	0.06535		401	0.0874566
451	0.09753		454	0.09981	0.06683		403	0.0869769
452	0.09593		455	0.10103	0.06783		405	0.0854422
453	0.09587		456	0.10284	0.06908		407	0.0846036
454	0.09985	0.06537	457	0.1041	0.07045		409	0.0829835
455	0.10397	0.06626	458	0.10557	0.07189		411	0.0745557
456	0.10867	0.06779	459	0.10799	0.07232		413	0.0910839
457	0.112	0.07114	460	0.10908	0.07292		415	0.0852045
458	0.1133	0.07846	461	0.11055	0.07449		417	0.084947
459	0.11239	0.08114	462	0.11165	0.07466		419	0.100122
460	0.11018	0.08178	463	0.11349	0.0776		421	0.0841721
461	0.11123	0.08447	464	0.11684	0.07872		423	0.0968488
462	0.11834	0.08618	465	0.1182	0.07977		425	0.0817971
463	0.11718	0.08973	466	0.12049	0.07958		427	0.0926498
464	0.11658	0.09563	467	0.11972	0.08182		429	0.0926347
465	0.11525	0.1004	468	0.12251	0.0824		431	0.0907253
466	0.11842	0.10137	469	0.12224	0.08181		433	0.0927197
467	0.12132	0.09905	470	0.12188	0.08308		435	0.100085
468	0.12295	0.09827	471	0.12429	0.08412		437	0.0913265
469	0.12787	0.09878	472	0.12461	0.08654		439	0.0864692
470	0.12599	0.09672	473	0.12558	0.08746		441	0.089645
471	0.12725	0.10211	474	0.12694	0.08886		443	0.0948127
472	0.13262	0.10488	475	0.12703	0.08967		445	0.0936782
473	0.13569	0.1048	476	0.12587	0.08959		447	0.0866941
474	0.13358	0.10256	477	0.12733	0.09107		449	0.103587
475	0.1368	0.10951	478	0.12599	0.09198		451	0.0848392
476	0.14114	0.11557	479	0.12546	0.09294		453	0.0922017
477	0.14528	0.11834	480	0.12629	0.09328		455	0.096789
478	0.13193	0.11203	481	0.12529	0.09478		457	0.082043
479	0.13331	0.10838	482	0.12547	0.09478		459	0.0798012
480	0.13865	0.1114	483	0.12523	0.09639		461	0.0915425
481	0.13535	0.12077	484	0.12464	0.09766		463	0.0922023
482	0.12871	0.12568	485	0.12616	0.1014		465	0.0833713
483	0.1176	0.1215	486	0.12917	0.10082		467	0.0836553
484	0.12038	0.11787	487	0.12728	0.09739		469	0.0920038
485	0.12177	0.11646	488	0.12329	0.09774		471	0.0780173
486	0.12036	0.11025	489	0.12266	0.10052		473	0.0944618
487	0.12147	0.10621	490	0.12458	0.101		475	0.108911
488	0.11976	0.10843	491	0.12448	0.10208		477	0.0978606
489	0.11955	0.11214	492	0.12515	0.10198		479	0.0904926
490	0.12633	0.11484	493	0.12374	0.10438		481	0.0921043
491	0.12718	0.11684	494	0.12679	0.10372		483	0.0903368
492	0.12589	0.12397	495	0.12519	0.10506		485	0.10719
493	0.12212	0.12113	496	0.12565	0.10595		487	0.0872999
494	0.11587	0.12063	497	0.12693	0.10552		489	0.0864095
495	0.1225	0.12204	498	0.1256	0.10696		491	0.0903336
496	0.1209	0.12228	499	0.12636	0.10725		493	0.0882865
497	0.13216	0.12311	500	0.12725	0.10825		495	0.0873495
498	0.13164	0.12453	501	0.12621	0.10882		497	0.0887348
499	0.13129	0.13004	502	0.12642	0.10918		499	0.0827932
500	0.12427	0.13046	503	0.12593	0.1096		501	0.099409
501	0.12039	0.13244	504	0.12573	0.11077		503	0.085285
502	0.11872	0.13107	505	0.12496	0.11003		505	0.0922867
503	0.12269	0.12972	506	0.12342	0.11018		507	0.0897652
504	0.12985	0.13175	507	0.12215	0.11052		509	0.0834721
505	0.12681	0.13308	508	0.12109	0.11101		511	0.0988329
506	0.12179	0.1296	509	0.12026	0.10966		513	0.0903952
507	0.11715	0.12704	510	0.11726	0.11064		515	0.0951924
508	0.12457	0.12702	511	0.11665	0.11142		517	0.101988
509	0.12222	0.13133	512	0.11462	0.1111		519	0.0969087
510	0.12091	0.12983	513	0.11191	0.11165		521	0.0923915
511	0.11628	0.12543	514	0.11122	0.11105		523	0.100593
512	0.12044	0.12621	515	0.10791	0.10886		525	0.0895504
513	0.11674	0.1207	516	0.10335	0.10927		527	0.107168
514	0.11823	0.12356	517	0.10282	0.10919		529	0.0978721
515	0.11735	0.12008	518	0.10012	0.10937		531	0.0894582
516	0.12117	0.1162	519	0.09799	0.10837		533	0.0867678
517	0.11451	0.11639	520	0.09557	0.10709		535	0.0930271
518	0.11267	0.12219	521	0.09227	0.10733		537	0.0893992
519	0.1111	0.12902	522	0.09008	0.10724		539	0.0880892
520	0.10959	0.13417	523	0.08767	0.1074		541	0.0948629
521	0.10777	0.13092	524	0.08547	0.10711		543	0.0864252
522	0.10004	0.1274	525	0.08423	0.10752		545	0.0832524
523	0.10109	0.12663	526	0.08167	0.10642		547	0.0860401
524	0.09661	0.12445	527	0.07961	0.10526		549	0.0995923
525	0.09887	0.13739	528	0.07707	0.10303		551	0.0775938
526	0.09293	0.13427	529	0.07446	0.10387		553	0.0765327
527	0.09091	0.12874	530	0.07339	0.10325		555	0.0963481
528	0.08865	0.11687	531	0.07092	0.10289		557	0.081524
529	0.08425	0.11443	532	0.06917	0.10281		559	0.100828
530	0.07917	0.12043	533	0.06809	0.1025		561	0.0869191
531	0.07413	0.11539	534	0.06538	0.10315		563	0.0866186
532	0.07396	0.11674	535	0.06423	0.10173		565	0.0895229
533	0.07729	0.11733	536	0.06298	0.09903		567	0.0882662
534	0.07792	0.11941	537	0.05992	0.09805		569	0.0842058
535	0.07505	0.11691	538	0.0581	0.0994		571	0.0791
536	0.07544	0.11606	539	0.05762	0.09812		573	0.0954231
537	0.07136	0.11752	540	0.056	0.09744		575	0.0996164
538	0.07169	0.12017	541	0.05418	0.09776		577	0.101426
539	0.06696	0.11677	542	0.05348	0.09596		579	0.0944537
540	0.06516	0.11589	543	0.05177	0.09584		581	0.091838
541	0.06097	0.10778	544	0.05029	0.09493		583	0.0903375
542	0.05903	0.10331	545	0.04925	0.09299		585	0.100646
543	0.05847	0.10075	546	0.0472	0.09208		587	0.093009
544	0.05725	0.10326	547	0.04594	0.09255		589	0.0894606
545	0.05441	0.10521	548	0.04554	0.09171		591	0.097395
546	0.05183	0.10888	549	0.04372	0.09079		593	0.0966506
547	0.05065	0.10683	550	0.04222	0.08807		595	0.083834
548	0.04875	0.10956	551	0.04048	0.08819		597	0.0985521
549	0.04883	0.10444	552	0.03955	0.08856		599	0.0911841
550	0.04649	0.10379	553	0.03928	0.08709
551	0.04426	0.098	554	0.03787	0.08609
552	0.04076	0.09929	555	0.03672	0.08527
553	0.04083	0.09871	556	0.03593	0.08375
554	0.03962	0.09617	557	0.03477	0.08342
555	0.03981	0.09232	558	0.03458	0.0821
556	0.03827	0.09332	559	0.03296	0.08061
557	0.03794	0.10009	560	0.03245	0.0811
558	0.03557	0.09969	561	0.03225	0.07988
559	0.0353	0.0946	562	0.03089	0.07717
560	0.03483	0.08435	563	0.02985	0.07728
561	0.03334	0.08815	564	0.02945	0.07667
562	0.03345	0.08601	565	0.02939	0.07413
563	0.02954	0.09113	566	0.02768	0.07404
564	0.02876	0.0883	567	0.02792	0.07404
565	0.02873	0.09135	568	0.02787	0.07374
566	0.02884	0.08783	569	0.02768	0.07321
567	0.0267	0.08174	570	0.02761	0.07134
568	0.02318	0.07971	571	0.02632	0.07077
569	0.02374	0.07996	572	0.02646	0.06883
570	0.02361	0.08007	573	0.02497	0.06784
571	0.02367	0.07363	574	0.02537	0.06668
572	0.02144	0.07276	575	0.0245	0.065
573	0.02121	0.07129	576	0.02388	0.0632
574	0.02021	0.07247	577	0.02301	0.063
575	0.01954	0.07004	578	0.02347	0.06099
576	0.01849	0.06998	579	0.02233	0.0595
577	0.01762	0.06815	580	0.02181	0.05829
578	0.01755	0.06722	581	0.0214	0.05848
579	0.01687	0.06284	582	0.02269	0.05531
580	0.01635	0.06292	583	0.0204	0.05262
581	0.01594	0.05683	584	0.01877	0.05281
582	0.01538	0.05489	585	0.02024	0.05204
583	0.0139	0.05268	586	0.02029	0.04936
584	0.01329	0.05453	587	0.01862	0.04845
585	0.01323	0.05295	588	0.01873	0.04746
586	0.01358	0.0518	589	0.01859	0.04513
587	0.01283	0.04821	590	0.01747	0.04412
588	0.01182	0.04536	591	0.01705	0.04299
589	0.01183	0.03898	592	0.01722	0.04257
590	0.01087	0.04153	593	0.01763	0.04196
591	0.00982	0.04205	594	0.01773	0.03968
592	0.00893	0.04249	595	0.0163	0.0389
593	0.0091	0.0364	596	0.01685	0.037
594	0.00928	0.03502	597	0.01557	0.03616
595	0.01002	0.03266	598	0.0156	0.03587
596	0.00981	0.0338	599	0.01605	0.03438
597	0.00958	0.03508	600	0.01547	0.03345
598	0.00777	0.03472	601	0.01523	0.03235
599	0.00689	0.03273	602	0.01492	0.03154
600	0.00678	0.0288	603	0.01465	0.03116
601	0.00581	0.02473	604	0.01498	0.02931
602	0.00527	0.02424	605	0.01385	0.02861
603	0.00442	0.02169	606	0.01387	0.02779
604	0.00486	0.0243	607	0.01358	0.02735
605	0.00495	0.02426	608	0.0138	0.02637
606	0.00522	0.02559	609	0.01323	0.02573
607	0.00574	0.02494	610	0.01312	0.02501
608	0.00547	0.02442	611	0.01335	0.02479
609	0.00461	0.02376	612	0.0133	0.02332
610	0.00423	0.02273	613	0.01249	0.02335
611	0.004	0.02053	614	0.01315	0.02255
612	0.00494	0.02019	615	0.01263	0.02205
613	0.00455	0.02066	616	0.01245	0.02059
614	0.00477	0.02233	617	0.01182	0.02041
615	0.00328	0.02226	618	0.0119	0.01982
616	0.00268	0.02352	619	0.01184	0.01952
617	0.0037	0.02011	620	0.01157	0.01908
618	0.00503	0.02108	621	0.01134	0.01805
619	0.00643	0.01519	622	0.01021	0.01837
620	0.00636	0.01264	623	0.01161	0.01801
621	0.00424	0.00424	624	0.01122	0.01724
622	0.00216	0.00216	625	0.01107	0.01645
623	0.00109	0.00109	626	0.01038	0.01714
624	0.00237	0.00237	627	0.01102	0.01682
625	0.00345	0.00345	628	0.01104	0.01533
626	0.00347	0.00347	629	0.00992	0.01435
627	0.00149	0.00149	630	0.00924	0.01362
628	0.000422288	0.000422288	631	0.00831	0.01251
629	0.00209	0.00209	632	0.0081	0.01258
630	0.00633	0.00633	633	0.00767	0.01314
631	0.00924	0.00924	634	0.00819	0.01396
632	0.00866	0.00866	635	0.00971	0.01264
633	0.00676	0.00676	636	0.00815	0.01275
634	0.00823	0.00823	637	0.00903	0.01195
635	0.00789	0.00789	638	0.00826	0.01189
636	0.00663	0.00663	639	0.00756	0.01016
637	0.00061132	0.00061132	640	0.00628	0.00999
638	0.00164	0.00164	641	0.00706	0.01117
639	0.00413	0.00413	642	0.00761	0.00905
640	0.00546	0.00546	643	0.00377	0.01013
641	0.0061	0.0061	644	0.00735	0.0032
642	0.00865	0.00865	645	0.0031	0.00507
643	0.00953	0.00953	646	0.00499	0.00802
644	0.00502	0.00502	647	0.00553	0.0043
645	-0.000589824	-0.000589824	648	0.00149	0.00798
646	0.00205	0.00205	649	0.0063	0.00819
647	0.00352	0.00352	650	0.00561	0.00488
648	0.01317	0.01317	651	0.00423	0.007
649	0.0094	0.0094	652	0.00569	0.00782
650	0.01003	0.01003	653	0.00673	0.01044
651	0.00483	0.00483	654	0.00426	0.00728
652	0.00974	0.00974	655	0.00527	0.01292
653	0.00546	0.00546	656	0.01103	0.01511
654	0.00483	0.00483	657	0.01279	0.00759
655	-0.000224933	-0.000224933	658	0.00621	0.00356
656	0.00351	0.00351	659	0.00281	0.00478
657	0.0053	0.0053	660	0.0037	0.0072
658	0.00954	0.00954	661	0.00521	0.00632
659	0.0167	0.0167	662	0.00515	0.00646
660	0.01576	0.01576	663	0.00435	0.00406
661	0.01427	0.01427	664	0.00234	0
662	0.0086	0.0086	665	0	0.00491
663	0.00721	0.00721	666	0.00758	0.00482
664	0.00162	0.00162	667	0.00413	0.00561
665	-0.0031	-0.0031	668	0.00717	0.00256
666	-0.00652	-0.00652	669	0.00183	0.00702
667	-0.000230029	-0.000230029	670	0.00334	0.00854
668	0.00627	0.00627	671	0.00655	0.00487
669	0.0116	0.0116	672	0.00247	0.00838
670	0.01211	0.01211	673	0.00674	0.00591
671	0.00777	0.00777	674	0.00454	0.00568
672	0.00591	0.00591	675	0.00275	0.00674
673	0.00492	0.00492	676	0.00466	0.00675
674	0.00465	0.00465	677	0.00525	0.0042
675	0.00476	0.00476	678	0.00337	0.0066
676	0.00767	0.00767	679	0.00545	0.00845
677	0.01042	0.01042	680	0.00782	0.00663
678	0.01391	0.01391	681	0.00658	0.0061
679	0.01113	0.01113	682	0.0049	0.00677
680	0.00983	0.00983	683	0.00471	0.00542
681	0.00683	0.00683	684	0.00407	0.00736
682	0.00321	0.00321	685	0.00614	0.00896
683	0.00179	0.00179	686	0.00762	0.00862
684	-0.00148	-0.00148	687	0.00749	0.00816
685	0.000477966	0.000477966	688	0.00735	0.00695
686	0.00144	0.00144	689	0.00613	0.00831
687	0.00403	0.00403	690	0.00656	0.008
688	0.00781	0.00781	691	0.00488	0.00744
689	0.00734	0.00734	692	0.0059	0.0086
690	0.00607	0.00607	693	0.00795	0.00677
691	0.00199	0.00199	694	0.00587	0.0063
692	0.0033	0.0033	695	0.00497	0.008
693	0.00301	0.00301	696	0.00727	0.00346
694	0.00318	0.00318	697	0.00356	0.00821
695	0.00308	0.00308	698	0.00711	0.00872
696	0.00272	0.00272	699	0.00697	0.00702
697	0.00239	0.00239	700	0.00632	0.00667
698	0.00137	0.00137
699	0.00258	0.00258
700	0.00481	0.00481

## Sheet: Fig8
Fig4a	38 s	162 s	inf	13s	Fig4b	EAS2	OCPO	(EAS2-OCPO)*5			38 s	162 s	inf		cm-1	CAN I1	-CANdark	diff	cm-1	CANL1-frequencies	cm-1	CANDark-frequencies	cm-1	38 s(FTIR)
306	0.20037	0.21034	0.21454	0.01901	305	0.21318	0.21111	-0.01037		1500.98	0.000144824	-6.60058e-05	0.000560166		1501.56	389.728	-324.806	64.9219	1502.41	92.9044	1507.58	-29.1205	1500.98	0.000144824
307	0.18921	0.20045	0.20462	0.0136	306	0.20037	0.19816	-0.01104		1502.91	2.48612e-05	-4.4013e-05	0.000595176		1509.32	345.028	-284.823	60.2042	1508.89	25.2632	1514.55	-122.298	1502.91	2.48612e-05
308	0.17977	0.19246	0.19647	0.01111	307	0.18921	0.18723	-0.0099		1504.84	-0.00018488	0.000129335	0.000742486		1517.08	1002.13	-460.85	541.285	1517.33	523.415	1519.34	-63.4451	1504.84	-0.00018488
309	0.17218	0.18627	0.1902	0.01132	308	0.17977	0.17856	-0.00607		1506.77	-0.000330942	0.000248541	0.000916026		1524.84	1413.15	-878.439	534.707	1525.57	874.912	1529.51	-936.363	1506.77	-0.000330942
310	0.16717	0.18165	0.18549	0.00744	309	0.17218	0.17215	-0.000155		1508.7	-0.00036983	0.000180958	0.000875116		1532.6	498.229	-1541.93	-1043.7	1528.43	16.6204	1542.08	-2936.87	1508.7	-0.00036983
311	0.16151	0.1775	0.1812	0.00641	310	0.16717	0.16729	0.00058		1510.63	-0.000288563	1.25711e-05	0.000823666		1540.36	514.832	-3693.17	-3178.34	1550.69	2166.16	1551.66	-1474.27	1510.63	-0.000288563
312	0.15674	0.17459	0.17798	0.00817	311	0.16151	0.16238	0.00436		1512.56	-0.000212036	-7.08819e-05	0.000711166		1548.12	2215.07	-2476.77	-261.7	1558.97	62.5586	1556.45	-229.728	1512.56	-0.000212036
313	0.15334	0.17224	0.17543	0.00699	312	0.15674	0.15899	0.01124		1514.49	-0.000250693	-6.08288e-05	0.000372926		1555.88	1349.01	-1823.73	-474.724	1562.45	107.556	1559.62	-213.937	1514.49	-0.000250693
314	0.14996	0.17029	0.17326	0.00808	313	0.15334	0.15634	0.01501		1516.42	-0.00036521	-1.94566e-05	9.9428e-05		1563.64	1271.86	-686.163	585.697	1566.11	788.225	1563.42	-86.1368	1516.42	-0.00036521
315	0.14708	0.16832	0.17115	0.00855	314	0.14996	0.15404	0.02041		1518.34	-0.000526683	5.75945e-05	1.5708e-05		1571.4	617.812	-245.106	372.706	1568.62	81.6526	1575.22	-0.59377	1518.34	-0.000526683
316	0.1445	0.16697	0.16961	0.01	315	0.14708	0.1519	0.02409		1520.27	-0.000630898	0.00013421	6.2332e-05		1579.16	199.905	-137.14	62.7651	1577.75	4.03957	1586.69	-8.57406	1520.27	-0.000630898
317	0.14203	0.16586	0.16824	0.01191	316	0.1445	0.15052	0.0301		1522.2	-0.000675931	0.000135445	1.2507e-05		1586.92	154.406	-118.361	36.0451	1587.65	21.6722	1597.41	-144.798	1522.2	-0.000675931
318	0.13973	0.16479	0.16697	0.01314	317	0.14203	0.14877	0.03369		1524.13	-0.000719806	6.59611e-05	-0.000152838		1594.68	162.574	-208.478	-45.9038	1593.09	79.4106	1606.29	-49.26	1524.13	-0.000719806
319	0.1383	0.16403	0.16607	0.01396	318	0.13973	0.14754	0.03904		1526.06	-0.000717557	1.48419e-05	-0.000282314		1602.44	63.2775	-159.561	-96.2831	1605.96	4.37703			1526.06	-0.000717557
320	0.13638	0.16307	0.16495	0.01648	319	0.1383	0.14679	0.04244		1527.99	-0.000734278	-1.10046e-06	-0.000482761										1527.99	-0.000734278
321	0.13458	0.16184	0.16364	0.0173	320	0.13638	0.14544	0.0453		1529.92	-0.000878771	-3.44981e-05	-0.000671842										1529.92	-0.000878771
322	0.13343	0.16089	0.16258	0.01707	321	0.13458	0.14469	0.05057		1531.85	-0.00102	-3.02829e-05	-0.000768262										1531.85	-0.00102
323	0.1315	0.1602	0.16169	0.02118	322	0.13343	0.1439	0.05235		1533.78	-0.00115	-4.82557e-05	-0.000879286										1533.78	-0.00115
324	0.13031	0.15935	0.16081	0.02388	323	0.1315	0.14279	0.05642		1535.71	-0.00139	-0.000119186	-0.00109										1535.71	-0.00139
325	0.12974	0.15817	0.15976	0.02439	324	0.13031	0.14271	0.06199		1537.64	-0.00166	-0.000105508	-0.00121										1537.64	-0.00166
326	0.12844	0.15734	0.1588	0.02658	325	0.12974	0.14195	0.06108		1539.57	-0.00188	3.91271e-06	-0.00133										1539.57	-0.00188
327	0.12747	0.15595	0.15741	0.02766	326	0.12844	0.14094	0.06251		1541.5	-0.00205	1.10704e-05	-0.00161										1541.5	-0.00205
328	0.12616	0.15492	0.15629	0.0309	327	0.12747	0.1405	0.06514		1543.43	-0.0021	-9.20073e-05	-0.00188										1543.43	-0.0021
329	0.12553	0.15397	0.15538	0.03283	328	0.12616	0.13951	0.06676		1545.35	-0.00195	-0.000155813	-0.00209										1545.35	-0.00195
330	0.12477	0.15305	0.15441	0.03505	329	0.12553	0.13954	0.07005		1547.28	-0.00184	-0.000193178	-0.00219										1547.28	-0.00184
331	0.12342	0.15167	0.15298	0.03893	330	0.12477	0.13834	0.06783		1549.21	-0.00182	-0.000241247	-0.00212										1549.21	-0.00182
332	0.12292	0.1509	0.15216	0.04042	331	0.12342	0.13746	0.07017		1551.14	-0.00181	-0.000240681	-0.00206										1551.14	-0.00181
333	0.12232	0.14952	0.15085	0.04044	332	0.12292	0.13755	0.07313		1553.07	-0.00185	-0.000182751	-0.00195										1553.07	-0.00185
334	0.12082	0.14835	0.14955	0.04479	333	0.12232	0.13692	0.07297		1555	-0.00197	-0.000103296	-0.00181										1555	-0.00197
335	0.12061	0.14804	0.14918	0.04815	334	0.12082	0.13584	0.07512		1556.93	-0.00197	2.22301e-05	-0.00171										1556.93	-0.00197
336	0.11998	0.14663	0.14783	0.04715	335	0.12061	0.13652	0.07954		1558.86	-0.00182	5.51697e-05	-0.00165										1558.86	-0.00182
337	0.12023	0.14634	0.14745	0.04874	336	0.11998	0.13508	0.07553		1560.79	-0.00164	-8.25315e-05	-0.00194										1560.79	-0.00164
338	0.11949	0.14546	0.14654	0.05139	337	0.12023	0.13511	0.07439		1562.72	-0.0014	-0.000240676	-0.00217										1562.72	-0.0014
339	0.11861	0.14422	0.14525	0.05154	338	0.11949	0.1355	0.08005		1564.65	-0.00119	-0.000286272	-0.00224										1564.65	-0.00119
340	0.11845	0.14364	0.14472	0.05371	339	0.11861	0.13393	0.07661		1566.58	-0.0012	-0.000277857	-0.00226										1566.58	-0.0012
341	0.1182	0.14232	0.14341	0.05344	340	0.11845	0.13405	0.07799		1568.51	-0.00121	-0.000245925	-0.0022										1568.51	-0.00121
342	0.11766	0.14155	0.14244	0.05406	341	0.1182	0.13349	0.07644		1570.44	-0.00115	-0.000254742	-0.00213										1570.44	-0.00115
343	0.11755	0.14046	0.14143	0.05473	342	0.11766	0.1332	0.07772		1572.36	-0.00113	-0.000316723	-0.00205										1572.36	-0.00113
344	0.11624	0.13895	0.13982	0.05865	343	0.11755	0.1328	0.07628		1574.29	-0.00107	-0.000344091	-0.00183										1574.29	-0.00107
345	0.11574	0.13771	0.1384	0.05817	344	0.11624	0.1319	0.0783		1576.22	-0.00097916	-0.000312113	-0.0016										1576.22	-0.00097916
346	0.11523	0.13622	0.13694	0.05901	345	0.11574	0.13043	0.07342		1578.15	-0.000968037	-0.000317016	-0.00152										1578.15	-0.000968037
347	0.11569	0.13484	0.13559	0.05829	346	0.11523	0.12987	0.07321		1580.08	-0.000902928	-0.000350229	-0.00141										1580.08	-0.000902928
348	0.11483	0.13375	0.13424	0.06179	347	0.11569	0.1289	0.06604		1582.01	-0.000787035	-0.00035678	-0.00125										1582.01	-0.000787035
349	0.1149	0.13232	0.13282	0.0639	348	0.11483	0.12851	0.06843		1583.94	-0.000728376	-0.00036869	-0.00111										1583.94	-0.000728376
350	0.11476	0.13038	0.13093	0.0658	349	0.1149	0.12821	0.06655		1585.87	-0.000691621	-0.000372446	-0.00099242										1585.87	-0.000691621
351	0.11563	0.12927	0.12972	0.06433	350	0.11476	0.12734	0.06293		1587.8	-0.000658514	-0.00036416	-0.000957447										1587.8	-0.000658514
352	0.11523	0.12715	0.12766	0.06622	351	0.11563	0.12762	0.05996		1589.73	-0.000639382	-0.000361147	-0.000918371										1589.73	-0.000639382
353	0.11483	0.1249	0.12537	0.06725	352	0.11523	0.1272	0.05982		1591.66	-0.000599379	-0.000358246	-0.000862749										1591.66	-0.000599379
354	0.11531	0.12372	0.12417	0.06815	353	0.11483	0.12533	0.05245		1593.59	-0.000535352	-0.000348033	-0.000822469										1593.59	-0.000535352
355	0.11592	0.12303	0.12346	0.07066	354	0.11531	0.12561	0.05153		1595.52	-0.000498193	-0.000335377	-0.000780029										1595.52	-0.000498193
356	0.11745	0.12231	0.12267	0.06802	355	0.11592	0.12482	0.0445		1597.45	-0.000490003	-0.0003357	-0.000693142										1597.45	-0.000490003
357	0.11542	0.12056	0.12047	0.07336	356	0.11745	0.12513	0.03839		1599.37	-0.000468913	-0.000353234	-0.000582328										1599.37	-0.000468913
358	0.11595	0.11824	0.11856	0.07064	357	0.11542	0.12444	0.04509		1601.3	-0.000434756	-0.000388909	-0.000504203										1601.3	-0.000434756
359	0.11587	0.11682	0.11712	0.06863	358	0.11595	0.1239	0.03977		1603.23	-0.000411366	-0.000423318	-0.00047051
360	0.11486	0.11424	0.11451	0.06823	359	0.11587	0.12203	0.0308		1605.16	-0.000425385	-0.000446906	-0.000480241
361	0.11154	0.11081	0.11103	0.07112	360	0.11486	0.11967	0.02408		1607.09	-0.000474046	-0.000464706	-0.000523191
362	0.11245	0.11004	0.11025	0.06651	361	0.11154	0.11665	0.02554		1609.02	-0.000510031	-0.000506507	-0.000597145
363	0.11233	0.10996	0.11004	0.07004	362	0.11245	0.11662	0.02085		1610.95	-0.000512623	-0.000600582	-0.000687906
364	0.11273	0.10921	0.10929	0.06857	363	0.11233	0.11712	0.02394		1612.88	-0.000506993	-0.000728181	-0.000745347
365	0.11322	0.10933	0.10911	0.0679	364	0.11273	0.11662	0.01948		1614.81	-0.000549492	-0.000903817	-0.000660608
366	0.11401	0.10932	0.10905	0.06682	365	0.11322	0.11783	0.02305		1616.74	-0.000599034	-0.00116	-0.000511855
367	0.11324	0.10858	0.10825	0.06981	366	0.11401	0.11667	0.01326		1618.67	-0.000505006	-0.00157	-0.000483589
368	0.11302	0.10771	0.10739	0.06973	367	0.11324	0.11651	0.01636		1620.6	-0.000103198	-0.00215	-0.000433575
369	0.11307	0.1065	0.10628	0.06713	368	0.11302	0.11616	0.01566		1622.53	0.000619236	-0.00287	-0.000407259
370	0.11326	0.10647	0.10613	0.06829	369	0.11307	0.11503	0.00977		1624.46	0.00113	-0.00369	-0.000437181
371	0.11299	0.10523	0.1049	0.06704	370	0.11326	0.1152	0.00971		1626.38	0.0014	-0.00414	-0.00040155
372	0.1132	0.10519	0.10473	0.06653	371	0.11299	0.11468	0.00845		1628.31	0.00191	-0.00446	-0.000501632
373	0.11429	0.10536	0.10491	0.06595	372	0.1132	0.11433	0.00565		1630.24	0.00257	-0.00513	-0.00082853
374	0.11388	0.10445	0.1039	0.06634	373	0.11429	0.11551	0.00611		1632.17	0.003	-0.00583	-0.000936768
375	0.1155	0.10522	0.1047	0.06757	374	0.11388	0.11517	0.00644		1634.1	0.00336	-0.00596	-0.000773169
376	0.1151	0.10463	0.10403	0.06948	375	0.1155	0.11586	0.00178		1636.03	0.00347	-0.00581	-0.00112
377	0.11658	0.10514	0.10453	0.07043	376	0.1151	0.11607	0.00484		1637.96	0.00351	-0.00575	-0.00119
378	0.11833	0.10563	0.10512	0.07059	377	0.11658	0.11682	0.00118		1639.89	0.00385	-0.00542	-0.000884984
379	0.11855	0.10571	0.1051	0.0749	378	0.11833	0.1168	-0.00766		1641.82	0.0041	-0.00504	-0.00075259
380	0.11852	0.10378	0.10339	0.0726	379	0.11855	0.11867	0.000615		1643.75	0.00387	-0.00497	-0.000322227
381	0.11994	0.10519	0.10452	0.07745	380	0.11852	0.1176	-0.0046		1645.68	0.00333	-0.0051	-4.0218e-05
382	0.1219	0.10635	0.10563	0.08059	381	0.11994	0.11909	-0.00423		1647.61	0.00307	-0.00498	-9.0572e-05
383	0.12254	0.10558	0.10495	0.08228	382	0.1219	0.1217	-0.001		1649.54	0.00299	-0.00499	-0.00036725
384	0.12395	0.106	0.10524	0.08552	383	0.12254	0.12167	-0.00433		1651.47	0.00272	-0.00498	-8.547e-06
385	0.12599	0.10669	0.10596	0.08908	384	0.12395	0.12253	-0.00707		1653.39	0.00226	-0.00458	0.000132177
386	0.12828	0.10807	0.1073	0.09241	385	0.12599	0.12548	-0.00257		1655.32	0.00161	-0.00384	-0.000558532
387	0.12932	0.10862	0.10768	0.09769	386	0.12828	0.12713	-0.00577		1657.25	0.000927669	-0.00333	-0.000853709
388	0.13044	0.10811	0.10716	0.09906	387	0.12932	0.12787	-0.00723		1659.18	0.000681036	-0.00305	-0.000777121
389	0.13164	0.10695	0.10627	0.09769	388	0.13044	0.12924	-0.00602		1661.11	0.000578674	-0.00273	-0.000853608
390	0.13345	0.10865	0.10772	0.10537	389	0.13164	0.12937	-0.01133		1663.04	0.000395576	-0.00229	-0.00119
391	0.13647	0.11053	0.1095	0.1106	390	0.13345	0.13125	-0.01102		1664.97	0.000165982	-0.00172	-0.0013
392	0.13983	0.11268	0.11153	0.11485	391	0.13647	0.13505	-0.0071		1666.9	-0.00021313	-0.00113	-0.00116
393	0.13949	0.11103	0.11003	0.11851	392	0.13983	0.13795	-0.0094		1668.83	-0.000416304	-0.000740639	-0.00106
394	0.14128	0.11197	0.11091	0.123	393	0.13949	0.13802	-0.00735		1670.76	-0.000386721	-0.00054205	-0.000963341
395	0.14293	0.11135	0.11037	0.12228	394	0.14128	0.14011	-0.00582		1672.69	-0.000287046	-0.000463562	-0.000693667
396	0.14545	0.1138	0.11251	0.13127	395	0.14293	0.14043	-0.0125		1674.62	-9.152e-05	-0.000402124	-0.00037323
397	0.14935	0.11594	0.11464	0.13692	396	0.14545	0.14437	-0.00541		1676.55	8.02967e-05	-0.000313423	-0.000132491
398	0.15131	0.11674	0.11531	0.14056	397	0.14935	0.14737	-0.00989		1678.48	0.000113122	-0.000230848	0.000131224
399	0.15221	0.11546	0.11433	0.14376	398	0.15131	0.1497	-0.00803		1680.4	4.77373e-05	-0.000109807	0.000430786
400	0.15394	0.11618	0.11429	0.1522	399	0.15221	0.15017	-0.01022		1682.33	-2.75922e-05	7.74866e-05	0.000719916
401	0.15492	0.11614	0.11677	0.14472	400	0.15394	0.15195	-0.00995		1684.26	-4.25341e-05	0.000186154	0.000856856
409	0.18227	0.12813	0.12182	0.21423	401	0.15492	0.1552	0.00141		1686.19	-3.0056e-05	0.000153522	0.000737706
410	0.18852	0.13014	0.12761	0.21563	409	0.18227	0.18267	0.00203		1688.12	4.95721e-05	9.32501e-05	0.000577786
411	0.19311	0.13186	0.12961	0.22264	410	0.18852	0.18613	-0.01198		1690.05	0.000150539	7.51349e-05	0.000415606
412	0.19987	0.13657	0.13414	0.22884	411	0.19311	0.19023	-0.01437		1691.98	0.000107626	6.85016e-05	0.000376566
413	0.20333	0.13675	0.13475	0.23402	412	0.19987	0.19498	-0.02443		1693.91	4.28967e-05	0.000129611	0.000510876
414	0.20554	0.13754	0.13548	0.24307	413	0.20333	0.19779	-0.0277		1695.84	-7.48011e-05	0.000221256	0.000628866
415	0.20979	0.13979	0.13763	0.24964	414	0.20554	0.20011	-0.02714		1697.77	-0.000253192	0.00032509	0.000573966
416	0.215	0.14277	0.14058	0.25681	415	0.20979	0.20427	-0.02759		1699.7	-0.00030023	0.000381911	0.000626996
417	0.21869	0.14381	0.14172	0.26326	416	0.215	0.20906	-0.0297		1701.63	-0.000257162	0.000346167	0.000527746
418	0.2228	0.14541	0.14329	0.26639	417	0.21869	0.21177	-0.0346
419	0.22705	0.14877	0.14645	0.27418	418	0.2228	0.2157	-0.0355
420	0.2335	0.15244	0.15006	0.28057	419	0.22705	0.22129	-0.0288
421	0.23886	0.15533	0.15322	0.28873	420	0.2335	0.22601	-0.03744
422	0.24344	0.1557	0.15358	0.28564	421	0.23886	0.23029	-0.04281
423	0.24581	0.15657	0.15421	0.29518	422	0.24344	0.23297	-0.05233
424	0.24934	0.15866	0.1562	0.30381	423	0.24581	0.23617	-0.0482
425	0.25363	0.16057	0.15796	0.30701	424	0.24934	0.24025	-0.04545
426	0.25904	0.16469	0.16177	0.32134	425	0.25363	0.24331	-0.05162
427	0.26728	0.16958	0.1666	0.32629	426	0.25904	0.24974	-0.04652
428	0.27349	0.17066	0.16819	0.33176	427	0.26728	0.25635	-0.0546
429	0.27962	0.17615	0.17281	0.34684	428	0.27349	0.26222	-0.05633
430	0.28805	0.17891	0.1759	0.34903	429	0.27962	0.26884	-0.05393
431	0.28929	0.17831	0.17561	0.36949	430	0.28805	0.27418	-0.06935
432	0.29539	0.17969	0.17651	0.36688	431	0.28929	0.2772	-0.06047
433	0.30976	0.18846	0.18543	0.38551	432	0.29539	0.28057	-0.07408
434	0.31222	0.18841	0.18536	0.39707	433	0.30976	0.294	-0.0788
435	0.32138	0.19374	0.19038	0.40684	434	0.31222	0.29674	-0.07737
436	0.32728	0.19689	0.19378	0.41571	435	0.32138	0.30358	-0.08902
437	0.33619	0.20088	0.19777	0.42255	436	0.32728	0.311	-0.08144
438	0.34421	0.20544	0.20207	0.42749	437	0.33619	0.3166	-0.09793
439	0.34783	0.2072	0.20385	0.44032	438	0.34421	0.32285	-0.10682
440	0.35642	0.21278	0.20933	0.45009	439	0.34783	0.32805	-0.0989
441	0.36484	0.21839	0.21464	0.45459	440	0.35642	0.33615	-0.10135
442	0.36754	0.21911	0.21541	0.46162	441	0.36484	0.34358	-0.1063
443	0.37209	0.22288	0.219	0.46587	442	0.36754	0.3456	-0.1097
444	0.37712	0.22633	0.22254	0.4685	443	0.37209	0.352	-0.10045
445	0.38187	0.22984	0.22579	0.47486	444	0.37712	0.35542	-0.1085
446	0.38527	0.23365	0.22907	0.48591	445	0.38187	0.35954	-0.11166
447	0.39101	0.23565	0.23183	0.48208	446	0.38527	0.36384	-0.10712
448	0.39659	0.2395	0.2354	0.47963	447	0.39101	0.36763	-0.11692
449	0.39888	0.24352	0.23895	0.4828	448	0.39659	0.37278	-0.11906
450	0.4043	0.24541	0.24111	0.48001	449	0.39888	0.37458	-0.12152
451	0.409	0.2496	0.2452	0.4815	450	0.4043	0.3792	-0.12546
452	0.41364	0.25463	0.24963	0.48966	451	0.409	0.38295	-0.13024
453	0.41898	0.25864	0.25372	0.49293	452	0.41364	0.38841	-0.12617
454	0.42367	0.26336	0.25835	0.4973	453	0.41898	0.39235	-0.13314
455	0.429	0.26878	0.26359	0.51027	454	0.42367	0.39726	-0.13202
456	0.43489	0.27191	0.26671	0.51351	455	0.429	0.40454	-0.12231
457	0.44527	0.27719	0.27195	0.50519	456	0.43489	0.40959	-0.12646
458	0.45327	0.28364	0.27805	0.52553	457	0.44527	0.41547	-0.14904
459	0.4588	0.28652	0.2806	0.5311	458	0.45327	0.42517	-0.14052
460	0.46509	0.28794	0.28226	0.5286	459	0.4588	0.42957	-0.14617
461	0.47242	0.29286	0.28718	0.54129	460	0.46509	0.43547	-0.14811
462	0.47486	0.29679	0.29092	0.55375	461	0.47242	0.43988	-0.16271
463	0.49308	0.30748	0.30158	0.56162	462	0.47486	0.44727	-0.13796
464	0.49893	0.3115	0.30549	0.56962	463	0.49308	0.46071	-0.16186
465	0.5046	0.31573	0.31006	0.58969	464	0.49893	0.46615	-0.16391
466	0.50637	0.31439	0.30862	0.57218	465	0.5046	0.47537	-0.14614
467	0.51207	0.32186	0.31529	0.59161	466	0.50637	0.47227	-0.1705
468	0.51896	0.32568	0.3199	0.58007	467	0.51207	0.48348	-0.14297
469	0.51664	0.32647	0.31987	0.58817	468	0.51896	0.48237	-0.18294
470	0.5152	0.33026	0.32358	0.60928	469	0.51664	0.48092	-0.17858
471	0.52449	0.33484	0.32878	0.58133	470	0.5152	0.49062	-0.12293
472	0.52798	0.34334	0.33697	0.59368	471	0.52449	0.49187	-0.16312
473	0.52515	0.34643	0.33989	0.59498	472	0.52798	0.49578	-0.16097
474	0.52523	0.35094	0.34343	0.58589	473	0.52515	0.50124	-0.11955
475	0.52693	0.35315	0.34622	0.56379	474	0.52523	0.5016	-0.11815
476	0.52909	0.35711	0.35063	0.56268	475	0.52693	0.49694	-0.14997
477	0.52652	0.36063	0.35392	0.54985	476	0.52909	0.50281	-0.13143
478	0.51952	0.36387	0.35628	0.56187	477	0.52652	0.49743	-0.14549
479	0.51969	0.36795	0.36058	0.54169	478	0.51952	0.49531	-0.12104
480	0.52202	0.37103	0.36393	0.51544	479	0.51969	0.49862	-0.10535
481	0.52755	0.3769	0.37015	0.49013	480	0.52202	0.49463	-0.137
482	0.51879	0.37833	0.37096	0.48424	481	0.52755	0.49533	-0.16108
483	0.51743	0.38137	0.37454	0.47378	482	0.51879	0.49436	-0.12214
484	0.52458	0.38955	0.38232	0.44299	483	0.51743	0.49199	-0.12724
485	0.53021	0.40308	0.39593	0.45041	484	0.52458	0.49811	-0.13234
486	0.53073	0.40111	0.39428	0.42483	485	0.53021	0.51019	-0.10013
487	0.50995	0.38799	0.38034	0.42699	486	0.53073	0.5026	-0.14064
488	0.50053	0.38952	0.38095	0.42676	487	0.50995	0.48658	-0.11685
489	0.51247	0.40025	0.39255	0.4047	488	0.50053	0.48406	-0.08235
490	0.51329	0.40217	0.39522	0.38594	489	0.51247	0.49175	-0.10362
491	0.51347	0.40666	0.39944	0.38742	490	0.51329	0.49138	-0.10952
492	0.51357	0.40757	0.40009	0.37617	491	0.51347	0.49404	-0.09718
493	0.52002	0.41459	0.40763	0.37934	492	0.51357	0.48839	-0.12592
494	0.51777	0.41312	0.40604	0.35559	493	0.52002	0.50062	-0.097
495	0.51729	0.41583	0.4089	0.37149	494	0.51777	0.4942	-0.11782
496	0.52524	0.42187	0.41521	0.35139	495	0.51729	0.49607	-0.10611
497	0.51833	0.41924	0.41258	0.35026	496	0.52524	0.5012	-0.12019
498	0.51869	0.42574	0.41877	0.35037	497	0.51833	0.49586	-0.11239
499	0.51842	0.42783	0.42104	0.35402	498	0.51869	0.49891	-0.0989
500	0.51814	0.43078	0.42387	0.34805	499	0.51842	0.50248	-0.07972
501	0.51893	0.43176	0.42589	0.33181	500	0.51814	0.4983	-0.0992
502	0.51245	0.43299	0.42697	0.33051	501	0.51893	0.49915	-0.0989
503	0.50905	0.43622	0.42979	0.33377	502	0.51245	0.4972	-0.07629
504	0.50417	0.43682	0.42991	0.31069	503	0.50905	0.49638	-0.06334
505	0.49722	0.43651	0.43009	0.29747	504	0.50417	0.49331	-0.05433
506	0.4895	0.43797	0.43152	0.28367	505	0.49722	0.48711	-0.05052
507	0.48336	0.43962	0.43316	0.27064	506	0.4895	0.482	-0.03751
508	0.47626	0.44076	0.43412	0.25265	507	0.48336	0.47776	-0.02804
509	0.46238	0.4337	0.4284	0.22932	508	0.47626	0.47443	-0.00914
510	0.45399	0.4391	0.43286	0.21393	509	0.46238	0.4624	9e-05
511	0.44289	0.44013	0.43373	0.20595	510	0.45399	0.45996	0.02981
512	0.43584	0.43952	0.43336	0.1626	511	0.44289	0.45179	0.04453
513	0.42586	0.44113	0.43511	0.15069	512	0.43584	0.44092	0.02538
514	0.41149	0.43764	0.43173	0.12604	513	0.42586	0.43817	0.06156
515	0.39617	0.43332	0.42704	0.09145	514	0.41149	0.42486	0.06684
516	0.38852	0.43544	0.42961	0.08044	515	0.39617	0.40658	0.05208
517	0.37676	0.43204	0.42612	0.04768	516	0.38852	0.40445	0.07962
518	0.36367	0.43286	0.42724	0.01838	517	0.37676	0.39361	0.08425
519	0.354	0.43062	0.42499	0.00184	518	0.36367	0.38505	0.1069
520	0.33701	0.42831	0.42161	-0.02325	519	0.354	0.37535	0.10677
521	0.32944	0.42643	0.42122	-0.04977	520	0.33701	0.36211	0.12554
522	0.31869	0.42533	0.41948	-0.07769	521	0.32944	0.35333	0.11946
523	0.30615	0.42551	0.41962	-0.08443	522	0.31869	0.34363	0.12466
524	0.29499	0.42369	0.41868	-0.10247	523	0.30615	0.33483	0.1434
525	0.29186	0.42176	0.41699	-0.15102	524	0.29499	0.32982	0.17413
526	0.28008	0.41997	0.41544	-0.17017	525	0.29186	0.31954	0.1384
527	0.27264	0.41688	0.4127	-0.19534	526	0.28008	0.31128	0.15601
528	0.25806	0.40979	0.40524	-0.21164	527	0.27264	0.30109	0.14223
529	0.25521	0.41236	0.4085	-0.23789	528	0.25806	0.29061	0.16277
530	0.24225	0.4085	0.40412	-0.24498	529	0.25521	0.28633	0.15557
531	0.23312	0.40528	0.40159	-0.26662	530	0.24225	0.27642	0.17086
532	0.23132	0.40504	0.40251	-0.29109	531	0.23312	0.26938	0.18126
533	0.21832	0.40347	0.39987	-0.29335	532	0.23132	0.26505	0.16868
534	0.21174	0.40334	0.40037	-0.31586	533	0.21832	0.25418	0.17932
535	0.19861	0.40167	0.39771	-0.3036	534	0.21174	0.24957	0.18918
536	0.18688	0.39432	0.39007	-0.31878	535	0.19861	0.24456	0.22979
537	0.18181	0.38912	0.38517	-0.33758	536	0.18688	0.23229	0.22708
538	0.17891	0.39202	0.38949	-0.34813	537	0.18181	0.22497	0.21581
539	0.17569	0.3863	0.38456	-0.37683	538	0.17891	0.22303	0.22057
540	0.16104	0.38315	0.38034	-0.36089	539	0.17569	0.21653	0.20425
541	0.16014	0.38167	0.38007	-0.38482	540	0.16104	0.20924	0.24096
542	0.1549	0.37668	0.3758	-0.40895	541	0.16014	0.20641	0.23133
543	0.14476	0.37528	0.3735	-0.40217	542	0.1549	0.19956	0.22332
544	0.14086	0.37291	0.37139	-0.4152	543	0.14476	0.19364	0.24442
545	0.13221	0.36434	0.36328	-0.41864	544	0.14086	0.18947	0.24305
546	0.11584	0.36229	0.35987	-0.39226	545	0.13221	0.18124	0.24516
547	0.11917	0.36229	0.3612	-0.42136	546	0.11584	0.17616	0.30164
548	0.1086	0.35836	0.35728	-0.40827	547	0.11917	0.17458	0.27704
549	0.09812	0.35387	0.35231	-0.40341	548	0.1086	0.16724	0.29321
550	0.09227	0.34636	0.34435	-0.41713	549	0.09812	0.16123	0.31556
551	0.091	0.34388	0.34351	-0.42338	550	0.09227	0.15427	0.31001
552	0.08515	0.34326	0.34238	-0.41245	551	0.091	0.15052	0.29759
553	0.0752	0.34115	0.33975	-0.41269	552	0.08515	0.14942	0.3213
554	0.07071	0.33589	0.33441	-0.41095	553	0.0752	0.14377	0.3428
555	0.06495	0.33266	0.33182	-0.40467	554	0.07071	0.13918	0.34237
556	0.05741	0.32789	0.3272	-0.40482	555	0.06495	0.13601	0.35532
557	0.05174	0.32643	0.3247	-0.39639	556	0.05741	0.13133	0.36962
558	0.04212	0.31996	0.31806	-0.38951	557	0.05174	0.13058	0.39416
559	0.04615	0.31379	0.3135	-0.39142	558	0.04212	0.12406	0.40969
560	0.03995	0.3153	0.31518	-0.38219	559	0.04615	0.12201	0.37927
561	0.03302	0.30997	0.30927	-0.37375	560	0.03995	0.12123	0.40638
562	0.02344	0.30273	0.30129	-0.35866	561	0.03302	0.11575	0.41363
563	0.02058	0.30096	0.29945	-0.35288	562	0.02344	0.11158	0.44071
564	0.02156	0.29807	0.29763	-0.35649	563	0.02058	0.11	0.4471
565	0.01327	0.29042	0.28933	-0.34696	564	0.02156	0.10974	0.44092
566	0.01223	0.29093	0.29023	-0.33073	565	0.01327	0.10288	0.44804
567	0.01489	0.2883	0.28796	-0.33654	566	0.01223	0.10386	0.45811
568	0.01394	0.28531	0.28496	-0.33575	567	0.01489	0.10363	0.4437
569	0.01333	0.28333	0.28349	-0.32134	568	0.01394	0.10287	0.44464
570	0.01128	0.27593	0.27637	-0.32775	569	0.01333	0.10259	0.4463
571	0.00665	0.27408	0.27415	-0.3066	570	0.01128	0.09743	0.43078
572	0.00164	0.26566	0.26575	-0.29892	571	0.00665	0.09797	0.45663
573	0.00213	0.26305	0.263	-0.28412	572	0.00164	0.092	0.4518
574	0.00273	0.25671	0.2573	-0.28914	573	0.00213	0.09363	0.45748
575	-0.00175	0.25063	0.25106	-0.27258	574	0.00273	0.09013	0.43695
576	-0.00421	0.24338	0.24393	-0.26571	575	-0.00175	0.08764	0.44696
577	0.00202	0.24153	0.24269	-0.26185	576	-0.00421	0.08414	0.44176
578	-0.00269	0.23359	0.23492	-0.25321	577	0.00202	0.08599	0.41984
579	-0.00557	0.22799	0.22896	-0.23693	578	-0.00269	0.08143	0.42062
580	-0.00487	0.22158	0.2231	-0.23249	579	-0.00557	0.07931	0.42441
581	0.00556	0.22217	0.22438	-0.22838	580	-0.00487	0.07769	0.41279
582	-0.00426	0.20959	0.21173	-0.22225	581	0.00556	0.08287	0.38656
583	-0.01709	0.20008	0.20107	-0.19227	582	-0.00426	0.07368	0.38968
584	-0.00202	0.19995	0.20211	-0.19706	583	-0.01709	0.06712	0.42106
585	0.00335	0.1955	0.19868	-0.20014	584	-0.00202	0.07303	0.37524
586	-0.00534	0.18579	0.18832	-0.18308	585	0.00335	0.07321	0.3493
587	-0.00193	0.182	0.18469	-0.17521	586	-0.00534	0.06652	0.3593
588	0.000959479	0.17713	0.1804	-0.17322	587	-0.00193	0.06696	0.34446
589	-0.00557	0.16888	0.17158	-0.15628	588	0.000959479	0.06642	0.32729
590	-0.00382	0.16352	0.1665	-0.15013	589	-0.00557	0.06193	0.33747
591	-0.000796265	0.15881	0.16222	-0.14672	590	-0.00382	0.06023	0.32023
592	0.00455	0.1571	0.16081	-0.13759	591	-0.000796265	0.0609	0.30848
593	0.01081	0.15333	0.15771	-0.14267	592	0.00455	0.06257	0.29009
594	0.00365	0.14438	0.14867	-0.12766	593	0.01081	0.06297	0.2608
595	0.00778	0.14256	0.14667	-0.12008	594	0.00365	0.05722	0.26787
596	0.0035	0.13395	0.13828	-0.1142	595	0.00778	0.05943	0.25826
597	0.00337	0.13105	0.13498	-0.10281	596	0.0035	0.05427	0.25383
598	0.01087	0.12918	0.13363	-0.10498	597	0.00337	0.05442	0.25526
599	0.01196	0.12358	0.12828	-0.10355	598	0.01087	0.0562	0.22662
600	0.01063	0.11932	0.124	-0.09267	599	0.01196	0.05388	0.2096
601	0.01285	0.1153	0.12022	-0.09194	600	0.01063	0.05292	0.21149
602	0.01227	0.11123	0.11605	-0.08433	601	0.01285	0.05166	0.19408
603	0.01696	0.11017	0.11512	-0.08239	602	0.01227	0.05059	0.19159
604	0.0137	0.10267	0.1078	-0.0795	603	0.01696	0.0519	0.1747
605	0.01345	0.1003	0.1049	-0.07072	604	0.0137	0.04738	0.1684
606	0.01525	0.09778	0.10245	-0.06693	605	0.01345	0.04746	0.17005
607	0.01636	0.09448	0.09939	-0.06225	606	0.01525	0.0463	0.15524
608	0.01544	0.09089	0.09554	-0.05888	607	0.01636	0.04719	0.15417
609	0.0176	0.08883	0.0932	-0.05867	608	0.01544	0.0449	0.14726
610	0.01922	0.08622	0.09093	-0.05594	609	0.0176	0.04445	0.13425
611	0.01904	0.08422	0.08878	-0.04672	610	0.01922	0.04538	0.13084
612	0.01818	0.07952	0.08417	-0.04821	611	0.01904	0.04517	0.13066
613	0.0207	0.07967	0.08418	-0.04214	612	0.01818	0.04193	0.11875
614	0.02015	0.07661	0.08083	-0.04093	613	0.0207	0.04456	0.11926
615	0.02116	0.0743	0.0787	-0.03798	614	0.02015	0.04247	0.11163
616	0.01991	0.06974	0.07397	-0.03847	615	0.02116	0.04176	0.10303
617	0.01962	0.06758	0.07177	-0.03068	616	0.01991	0.03925	0.09668
618	0.01822	0.06561	0.06961	-0.02447	617	0.01962	0.03955	0.09965
619	0.01973	0.06475	0.06823	-0.02662	618	0.01822	0.03931	0.10546
620	0.02037	0.06244	0.06632	-0.02993	619	0.01973	0.03824	0.09256
621	0.0171	0.05782	0.06158	-0.02317	620	0.02037	0.0373	0.08463
622	0.02186	0.06088	0.06426	-0.01969	621	0.0171	0.03277	0.07837
623	0.02243	0.05841	0.0621	-0.02229	622	0.02186	0.03839	0.08266
624	0.02197	0.05625	0.05956	-0.02122	623	0.02243	0.03683	0.07202
625	0.01808	0.05277	0.05593	-0.01448	624	0.02197	0.03621	0.07121
626	0.02248	0.05464	0.05782	-0.01626	625	0.01808	0.03346	0.07694
627	0.02361	0.05326	0.05656	-0.01275	626	0.02248	0.03602	0.0677
628	0.01736	0.04806	0.05054	-0.01208	627	0.02361	0.03611	0.06251
629	0.0114	0.04563	0.04737	0.000284372	628	0.01736	0.03161	0.07125
630	0.01467	0.04206	0.0449	-0.01195	629	0.0114	0.02889	0.08744
631	0.01298	0.03682	0.0404	-0.01605	630	0.01467	0.02513	0.05228
632	0.01444	0.03772	0.0409	-0.01086	631	0.01298	0.02431	0.05666
633	0.01632	0.03985	0.04227	-0.01162	632	0.01444	0.02258	0.04071
634	0.02003	0.04221	0.04451	-0.01423	633	0.01632	0.02465	0.04165
635	0.01511	0.03885	0.04046	-0.00493	634	0.02003	0.03076	0.05364
636	0.02006	0.03917	0.04173	-0.00871	635	0.01511	0.0245	0.04697
637	0.01219	0.0348	0.03671	0.00252	636	0.02006	0.02804	0.03994
638	0.01282	0.03564	0.03674	0.00209	637	0.01219	0.02495	0.0638
639	0.0114	0.02673	0.02936	-0.01222	638	0.01282	0.02216	0.04668
640	0.00965	0.02948	0.031	-0.00161	639	0.0114	0.017	0.028
641	0.00804	0.02703	0.02818	0.00791	640	0.00965	0.02012	0.05235
642	-0.00148	0.02478	0.02487	0.01698	641	0.00804	0.02233	0.07149
643	0.00355	0.0249	0.02602	0.01945	642	-0.00148	0.00692	0.04205
644	-0.011	0.0153	0.01523	0.0227	643	0.00355	0.02129	0.08871
645	-0.00020475	0.01584	0.01696	0.00704	644	-0.011	0.00423	0.07614
646	0.00432	0.01925	0.01998	0.01619	645	-0.00020475	0.01182	0.06014
647	-0.00546	0.01614	0.01638	0.02393	646	0.00432	0.014	0.04842
648	0.0123	0.02333	0.02496	0.000732203	647	-0.00546	-0.00222	0.0162
649	0.01837	0.01914	0.02285	-0.03723	648	0.0123	0.01708	0.02389
650	0.00243	0.01372	0.01501	-0.00923	649	0.01837	0.01431	-0.02032
651	0.00283	0.01585	0.01784	0.00673	650	0.00243	0.00878	0.03173
652	0.01383	0.02505	0.02658	-0.00366	651	0.00283	0.01465	0.05912
653	0.01273	0.0231	0.02352	-0.02588	652	0.01383	0.01879	0.02479
654	0.00434	0.02113	0.02263	0.02842	653	0.01273	0.00891	-0.01909
655	0.02319	0.04072	0.04093	0.02408	654	0.00434	0.01293	0.04295
656	0.04325	0.04861	0.05108	-0.00648	655	0.02319	0.03606	0.06433
657	-0.00771	0.02469	0.02142	0.06065	656	0.04325	0.04314	-0.000545
658	-0.03158	0.01323	0.00654	0.1008	657	-0.00771	0.01674	0.12225
659	-0.00463	0.01476	0.01322	0.02488	658	-0.03158	0.00306	0.17321
660	-0.00385	0.01251	0.01233	0.01616	659	-0.00463	0.00666	0.05645
661	0.00594	0.01797	0.01823	-0.00311	660	-0.00385	0.01269	0.08272
662	-0.00177	0.00756	0.00796	-0.0016	661	0.00594	0.01245	0.03254
663	-0.00543	0.00522	0.00524	-0.00465	662	-0.00177	0.00925	0.05513
664	-0.02554	-0.00543	-0.00541	0.03906	663	-0.00543	0.00121	0.03324
665	0.00814	0.01153	0.01265	0.00613	664	-0.02554	-0.0082	0.08672
666	0.01047	0.01348	0.01475	-0.01202	665	0.00814	0.02223	0.07044
667	0.000579758	0.01425	0.01512	0.03571	666	0.01047	0.00837	-0.01049
668	-0.00716	-0.00304	-0.00219	-0.02064	667	0.000579758	0.02059	0.10003
669	0.0119	0.01327	0.01444	-0.0352	668	-0.00716	-0.000837326	0.0316
670	0.01174	0.02091	0.02157	0.00934	669	0.0119	0.00521	-0.03343
671	-0.00589	0.00889	0.00806	0.02004	670	0.01174	0.01807	0.03161
672	0.01605	0.02317	0.02394	0.00346	671	-0.00589	0.00172	0.03806
673	0.00651	0.01589	0.01593	0.00495	672	0.01605	0.01883	0.01391
674	0.000373002	0.01038	0.01053	0.00855	673	0.00651	0.01003	0.01759
675	0.0037	0.01328	0.01366	0.01554	674	0.000373002	0.00284	0.01234
676	0.00706	0.01444	0.01535	0.01	675	0.0037	0.01052	0.03409
677	0.00103	0.00983	0.00931	0.00363	676	0.00706	0.01287	0.02905
678	0.01355	0.01863	0.01915	0.00184	677	0.00103	0.00534	0.02154
679	0.01416	0.02295	0.02378	0.0249	678	0.01355	0.01369	0.00071
680	0.00906	0.01938	0.01934	0.02208	679	0.01416	0.02317	0.04503
681	0.00707	0.01595	0.01574	0.00562	680	0.00906	0.0182	0.04566
682	0.00767	0.01512	0.0156	0.00935	681	0.00707	0.01148	0.02207
683	0.000140447	0.01055	0.01044	0.01842	682	0.00767	0.01072	0.01523
684	0.01469	0.01912	0.01979	0.00117	683	0.000140447	0.00813	0.03995
685	0.01982	0.02388	0.02504	0.00639	684	0.01469	0.01643	0.00871
686	0.01511	0.02258	0.02306	0.0162	685	0.01982	0.0224	0.01292
687	0.01473	0.02293	0.02299	0.01274	686	0.01511	0.02186	0.03378
688	0.01474	0.01739	0.01874	-0.000648883	687	0.01473	0.0213	0.03285
689	0.01089	0.01939	0.0192	0.01427	688	0.01474	0.01641	0.00834
690	0.00757	0.01641	0.01639	0.01646	689	0.01089	0.01811	0.03611
691	0.01185	0.01735	0.01818	0.01078	690	0.00757	0.01138	0.01908
692	0.01854	0.02424	0.02459	0.01151	691	0.01185	0.01547	0.01807
693	0.01548	0.01884	0.01963	-0.00078983	692	0.01854	0.02372	0.02593
694	0.00993	0.01476	0.01525	0.00674	693	0.01548	0.01535	-0.0006415
695	0.01857	0.02111	0.02179	8.28637e-05	694	0.00993	0.01176	0.00917
696	-0.00235	0.00673	0.00667	0.01935	695	0.01857	0.02099	0.01208
697	0.01614	0.02037	0.02183	0.01234	696	-0.00235	0.00607	0.04208
698	0.01629	0.023	0.02297	0.01033	697	0.01614	0.02032	0.02089
699	0.01024	0.01869	0.01889	0.02253	698	0.01629	0.01979	0.0175
700	0.01135	0.01577	0.01651	0.00833	699	0.01024	0.01717	0.03464
					700	0.01135	0.01671	0.02678

## Sheet: SupplementaryFig1
	12 s	38 s	100 s	inf			0.5mW cm-2	1.0 mWcm-2	2.8 mW cm-2	3.5mWcm				3.5mWcm	2.8 mW cm-2	1.0 mWcm-2	0.5mW cm-2			38 s	162 s	inf			D2O	H2O				CANdark	CAN1m	CAN1m-CANdark			CANdark	CAN10min	CAN10min-CANdark			CANdark	CAN1m	RCP	CAN1m-CANdark	RCP-CANdark
304	-0.01377	0.14527	0.14135	0.1422		1.4	0.93715	0.96683	0.96916	1			1.4	0	0.0102	0.02158	0		1500.98	0.000464919	2.80986e-05	-0.000410705		1001.3	0.52449	0.59946			1501.28	928.022	509.55	-418.471		1501.56	317.368	317.09	-0.27842		1501.56	317.368	388.124	573.873	70.756	256.505
305	-0.01633	0.13049	0.12716	0.12727		1.9	0.94401	0.93481	0.95409	0.99041			1.9	0.02744	0.0037	0.01086	0.00678		1502.91	0.000493433	4.07719e-05	-0.000440826		1003.23	0.51931	0.59188			1504.89	859.691	574.63	-285.061		1504.15	260.91	260.667	-0.24286		1504.15	260.91	339.779	501.687	78.8697	240.777
306	-0.01952	0.11801	0.11483	0.11469		2.4	0.98462	0.95103	0.94878	0.97418			2.4	0.04388	0.02367	0.00553	0.01522		1504.84	0.000512159	0.000131098	-0.000469086		1005.16	0.51428	0.58456			1508.5	1009.46	640.478	-368.977		1506.74	261.582	261.262	-0.32025		1506.74	261.582	310.729	395.031	49.1471	133.449
307	-0.02183	0.10796	0.10534	0.10444		2.9	0.98131	0.96333	0.94514	0.96688			2.9	0.05931	0.02715	0.00613	0.02534		1506.77	0.000519594	0.000231423	-0.000495471		1007.09	0.50938	0.57744			1512.11	1091.53	740.473	-351.061		1509.32	282.799	282.169	-0.62995		1509.32	282.799	343.737	385.646	60.9383	102.847
308	-0.02345	0.10044	0.09811	0.09693		3.4	0.94017	0.95485	0.95135	0.97687			3.4	0.08826	0.02322	0.00937	0.04544		1508.7	0.000514631	0.000135336	-0.000520083		1009.01	0.50461	0.57054			1515.72	1238.93	850.467	-388.467		1511.91	341.563	340.395	-1.16809		1511.91	341.563	440.917	469.072	99.3537	127.509
309	-0.0248	0.09388	0.09242	0.09079		3.9	0.94284	0.93551	0.89848	0.9727			3.9	0.11593	0	0.01722	0.04881		1510.63	0.000496357	4.60999e-05	-0.00054299		1010.94	0.49999	0.56385			1519.33	1197.81	918.914	-278.896		1514.5	428.901	427.273	-1.62749		1514.5	428.901	683.196	630.734	254.295	201.833
310	-0.02589	0.08917	0.08802	0.08603		4.4	0.91142	0.94588	0.91974	0.97425			4.4	0.14447	0.02644	0.04038	0.05546		1512.56	0.000464071	-1.718e-05	-0.000564165		1012.87	0.49544	0.55727			1522.94	1288.84	962.333	-326.509		1517.08	454.786	453.406	-1.37968		1517.08	454.786	1002.53	867.983	547.748	413.197
311	-0.0263	0.08523	0.08503	0.08249		4.9	0.91309	0.96183	0.931	0.9708			4.9	0.16751	0.02278	0.05789	0.05848		1514.49	0.000417542	-0.00014524	-0.000583535		1014.8	0.491	0.55078			1526.55	1098.31	1142.72	44.4047		1519.67	500.143	499.245	-0.8981		1519.67	500.143	986.46	1044.93	486.318	544.783
312	-0.02809	0.08352	0.08277	0.08036		5.4	0.91046	0.96036	0.88696	0.95513			5.4	0.1898	0.05584	0.07854	0.05466		1516.42	0.000357404	-0.000270838	-0.000601119		1016.73	0.48667	0.54433			1530.16	1548.74	1474.7	-74.0395		1522.26	588.579	587.747	-0.83175		1522.26	588.579	1085.74	1187.51	497.16	598.93
313	-0.02891	0.0814	0.08127	0.07847		5.9	0.89944	0.94891	0.85269	0.97232			5.9	0.21963	0.07814	0.08867	0.0675		1518.34	0.000285462	-0.000391344	-0.000617199		1018.66	0.48244	0.538			1533.77	3289.56	1731.31	-1558.25		1524.84	838.481	836.817	-1.6649		1524.84	838.481	1434.9	1714.73	596.42	876.249
314	-0.02966	0.08015	0.08028	0.07731		6.4	0.8863	0.93741	0.83953	0.97614			6.4	0.23976	0.09626	0.09069	0.0855		1520.27	0.000204701	-0.000421473	-0.000632441		1020.59	0.47825	0.5319			1537.38	4160.71	1831.53	-2329.18		1527.43	1368.49	1365.84	-2.65313		1527.43	1368.49	1182.28	2094.2	-186.209	725.711
315	-0.0303	0.07876	0.0797	0.07622		6.9	0.87887	0.87875	0.83084	0.95865			6.9	0.25596	0.11492	0.10174	0.09028		1522.2	0.00011885	-0.000472023	-0.000647925		1022.52	0.4742	0.52593			1540.99	2316.34	1913.41	-402.931		1530.02	1747.86	1749.45	1.58904		1530.02	1747.86	719.315	1759.76	-1028.55	11.9002
316	-0.03101	0.07806	0.07886	0.07537		7.4	0.88997	0.91119	0.80708	0.94136			7.4	0.27736	0.13044	0.12986	0.11607		1524.13	3.1532e-05	-0.000632239	-0.00066501		1024.45	0.47026	0.52016			1544.6	2267.15	1909.3	-357.848		1532.6	1486.09	1490.57	4.47987		1532.6	1486.09	492.563	1847.07	-993.526	360.985
317	-0.03011	0.07708	0.07852	0.07493		7.9	0.90998	0.87063	0.79607	0.91818			7.9	0.30526	0.15054	0.14609	0.13538		1526.06	-5.48097e-05	-0.000760033	-0.000685099		1026.38	0.46642	0.51467			1548.22	2390.11	1912.22	-477.898		1535.19	1528.71	1534.84	6.12962		1535.19	1528.71	414.902	2768.64	-1113.81	1239.93
318	-0.03125	0.07659	0.0781	0.07428		8.4	0.86858	0.8576	1	0.87988			8.4	0.31779	0.16756	0.14749	0.14031		1527.99	-0.000139867	-0.000893039	-0.000709321		1028.31	0.4627	0.50931			1551.83	1498.23	2174.59	676.362		1537.78	2232.95	2244.77	11.8188		1537.78	2232.95	423.827	4078.74	-1809.12	1845.79
319	-0.03143	0.07591	0.07821	0.074		8.9	0.86104	0.84085	0.97647	0.85886			8.9	0.33159	0.17488	0.16101	0.14174		1529.92	-0.000225934	-0.00107	-0.000738227		1030.24	0.45914	0.50416			1555.44	1272.4	2436.96	1164.56		1540.36	3786.44	3801.56	15.1202		1540.36	3786.44	512.994	3353.21	-3273.45	-433.236
320	-0.03063	0.07536	0.07818	0.07386		9.4	0.83305	0.82438	0.88936	0.86336			9.4	0.35424	0.18562	0.17394	0.14998		1531.85	-0.000317614	-0.00123	-0.000771585		1032.17	0.45564	0.49923			1559.05	784.656	1744.58	959.922		1542.95	4347.44	4331.51	-15.9282		1542.95	4347.44	727.32	2265.96	-3620.12	-2081.48
321	-0.03177	0.07503	0.0777	0.07325		9.9	0.8445	0.8125	0.8162	0.83183			9.9	0.36837	0.23401	0.19266	0.16707		1533.78	-0.000420674	-0.00129	-0.000808323		1034.1	0.45222	0.4944			1562.66	444.523	918.193	473.67		1545.54	2989.57	2969.13	-20.4312		1545.54	2989.57	1204.43	2166.75	-1785.13	-822.815
322	-0.03096	0.07466	0.07753	0.07304		10.4	0.85073	0.81101	0.86708	0.82095			10.4	0.40678	0.21657	0.21243	0.17924		1535.71	-0.000540248	-0.00142	-0.000846639		1036.02	0.44887	0.48959			1566.27	272.898	550.354	277.456		1548.12	2458.05	2443.74	-14.3163		1548.12	2458.05	2208.74	2713.83	-249.314	255.779
323	-0.03081	0.07465	0.07751	0.07301		10.9	0.84271	0.8054	0.79146	0.80192			10.9	0.41784	0.24877	0.22669	0.18786		1537.64	-0.000678812	-0.00156	-0.000884254		1037.95	0.44552	0.48484			1569.88	191.124	354.276	163.153		1550.71	2821.14	2813.67	-7.47033		1550.71	2821.14	3127.82	2426.02	306.679	-395.113
324	-0.031	0.07441	0.07703	0.07262		11.4	0.84453	0.78787	0.79178	0.78425			11.4	0.43314	0.26184	0.23313	0.19343		1539.57	-0.00083448	-0.00162	-0.000918748		1039.88	0.44225	0.48016			1573.49	146.977	237.622	90.6449		1553.3	2507.13	2514.84	7.71089		1553.3	2507.13	2236.06	1835.32	-271.065	-671.814
325	-0.02968	0.07371	0.07677	0.07239		11.9	0.8004	0.78706	0.79893	0.76136			11.9	0.44743	0.28181	0.23655	0.18806		1541.5	-0.001	-0.0018	-0.000947895		1041.81	0.43914	0.47553			1577.1	121.833	178.938	57.1047		1555.88	1765.81	1771.92	6.10763		1555.88	1765.81	1338.94	1510.22	-426.87	-255.592
326	-0.02897	0.07296	0.07614	0.07176		12.4	0.84977	0.74267	0.76249	0.74849			12.4	0.47067	0.28421	0.25085	0.19396		1543.43	-0.00116	-0.00201	-0.000969935		1043.74	0.43612	0.47097			1580.71	111.481	142.303	30.8216		1558.47	1318.8	1323.33	4.53577		1558.47	1318.8	1024.9	1069.61	-293.892	-249.191
327	-0.02822	0.07281	0.07588	0.07146		12.9	0.79095	0.73096	0.73137	0.7243			12.9	0.47086	0.28894	0.26378	0.21469		1545.35	-0.00131	-0.00221	-0.000983733		1045.67	0.43322	0.46643			1584.32	120.919	135.06	14.1403		1561.06	969.581	971.499	1.91772		1561.06	969.581	1045.49	747.037	75.9045	-222.545
328	-0.02738	0.07254	0.07541	0.0712		13.4	0.77929	0.74618	0.74036	0.70434			13.4	0.50091	0.32079	0.2845	0.22988		1547.28	-0.00143	-0.00251	-0.000988798		1047.6	0.43053	0.46199			1587.93	123.278	145.046	21.7677		1563.64	680.197	681.841	1.64422		1563.64	680.197	1317.34	511.628	637.146	-168.568
329	-0.02543	0.07177	0.07521	0.07093		13.9	0.81223	0.72991	0.71323	0.69298			13.9	0.49353	0.31893	0.28718	0.23068		1549.21	-0.0015	-0.00257	-0.000985214		1049.53	0.42805	0.45765			1591.54	129.885	199.511	69.6261		1566.23	458.317	459.425	1.10855		1566.23	458.317	1487.19	355.965	1028.87	-102.352
330	-0.0251	0.0716	0.07419	0.07035		14.4	0.75765	0.69661	0.71508	0.65403			14.4	0.52388	0.33187	0.29472	0.23988		1551.14	-0.00151	-0.00271	-0.000973485		1051.46	0.42575	0.45346			1595.15	206.282	237.127	30.8446		1568.82	319.525	320.121	0.59605		1568.82	319.525	1039.86	261.201	720.333	-58.3235
331	-0.0245	0.07171	0.07342	0.06995		14.9	0.72342	0.723	0.65975	0.6714			14.9	0.52982	0.33815	0.29395	0.24045		1553.07	-0.00148	-0.00279	-0.000954361		1053.39	0.42368	0.44943			1598.76	220.113	161.764	-58.3496		1571.4	239.742	240.08	0.33764		1571.4	239.742	606.752	205.398	367.01	-34.3442
332	-0.02494	0.07209	0.07331	0.06993		15.4	0.75621	0.66454	0.66439	0.63809			15.4	0.55173	0.36077	0.31036	0.23546		1555	-0.0014	-0.00276	-0.000928688		1055.32	0.42172	0.44552			1602.37	126.848	86.4011	-40.4469		1573.99	190.592	190.797	0.20489		1573.99	190.592	376.011	171.434	185.419	-19.1582
333	-0.02287	0.07066	0.0729	0.06932		15.9	0.73343	0.65311	0.62254	0.65384			15.9	0.55825	0.37422	0.33241	0.23906		1556.93	-0.00128	-0.00268	-0.000897308		1057.25	0.41973	0.44173								1576.58	158.054	158.185	0.13107		1576.58	158.054	261.446	148.334	103.392	-9.71972
334	-0.02098	0.06999	0.072	0.06871		16.4	0.72609	0.66135	0.65352	0.60885			16.4	0.56786	0.36221	0.33957	0.25216		1558.86	-0.00115	-0.00252	-0.00086101		1059.18	0.41779	0.43801								1579.16	136.041	136.131	0.08973		1579.16	136.041	198.471	132.165	62.4303	-3.87564
335	-0.01952	0.06945	0.07207	0.0686		16.9	0.78368	0.65733	0.62308	0.61568			16.9	0.56431	0.37482	0.33641	0.24846		1560.79	-0.00103	-0.00263	-0.00082054		1061.11	0.41592	0.43435								1581.75	122.576	122.639	0.06264		1581.75	122.576	162.446	126.493	39.8698	3.917
336	-0.01869	0.06839	0.07099	0.06762		17.4	0.7078	0.67479	0.6413	0.59774			17.4	0.58907	0.39438	0.34955	0.25261		1562.72	-0.000915503	-0.00261	-0.000776641		1063.03	0.41408	0.43088								1584.34	117.494	117.538	0.04325		1584.34	117.494	148.775	135.233	31.2808	17.739
337	-0.01924	0.06939	0.07047	0.06778		17.9	0.69315	0.68184	0.60038	0.58725			17.9	0.60671	0.42676	0.36127	0.26219		1564.65	-0.00083187	-0.00242	-0.000730117		1064.96	0.41225	0.42748								1586.92	117.999	118.035	0.03651		1586.92	117.999	154.499	155.337	36.5008	37.3387
338	-0.0169	0.06838	0.07102	0.06772		18.4	0.70966	0.64273	0.56985	0.57588			18.4	0.61739	0.44436	0.37374	0.26298		1566.58	-0.000779448	-0.00228	-0.000681886		1066.89	0.41036	0.42401								1589.51	120.804	120.83	0.02613		1589.51	120.804	164.316	158.333	43.5118	37.5289
339	-0.01789	0.06888	0.06997	0.06734		18.9	0.68457	0.60125	0.59231	0.57655			18.9	0.61518	0.45144	0.38145	0.27325		1568.51	-0.000757068	-0.00212	-0.000633022		1068.82	0.40849	0.42058								1592.1	142.632	142.637	0.00445		1592.1	142.632	185.511	179.093	42.8784	36.4605
340	-0.01791	0.06904	0.06968	0.06729		19.4	0.73374	0.59935	0.56331	0.5509			19.4	0.63073	0.46273	0.38603	0.28742		1570.44	-0.000759503	-0.00197	-0.00058475		1070.75	0.4065	0.41717								1594.68	203.54	203.501	-0.03892		1594.68	203.54	161.105	253.168	-42.4349	49.6279
341	-0.01622	0.06774	0.06894	0.06629		19.9	0.6354	0.64074	0.52652	0.54512			19.9	0.63259	0.47619	0.38221	0.29985		1572.36	-0.000779488	-0.00189	-0.00053841		1072.68	0.4043	0.41367								1597.27	269.415	269.265	-0.15001		1597.27	269.415	107.974	286.408	-161.442	16.9931
342	-0.01384	0.06721	0.06891	0.06624		20.4	0.73696	0.57214	0.53526	0.52663			20.4	0.65165	0.50125	0.38524	0.31272		1574.29	-0.000809741	-0.00177	-0.000495363		1074.61	0.40192	0.4102								1599.86	213.6	213.525	-0.07511		1599.86	213.6	77.8525	194.901	-135.747	-18.6994
343	-0.01384	0.06655	0.0683	0.06569		20.9	0.72332	0.60232	0.50521	0.50484			20.9	0.66831	0.50765	0.39386	0.33149		1576.22	-0.000844461	-0.00159	-0.000456863		1076.54	0.39945	0.40675								1602.44	155.982	156.181	0.1988		1602.44	155.982	63.0817	133.195	-92.9006	-22.7869
344	-0.01279	0.06614	0.0675	0.06515		21.4	0.62442	0.58853	0.52224	0.49158			21.4	0.66086	0.52385	0.40264	0.33176		1578.15	-0.000879987	-0.00151	-0.000423912		1078.47	0.39693	0.40336								1605.03	147.5	147.989	0.4889
345	-0.01155	0.06646	0.0676	0.06543		21.9	0.68349	0.58715	0.50495	0.47484			21.9	0.69516	0.54184	0.42008	0.33828		1580.08	-0.000914618	-0.00146	-0.000397118		1080.4	0.39454	0.40002								1607.62	130.213	130.617	0.40306
346	-0.01169	0.0668	0.06651	0.06473		22.4	0.70801	0.56387	0.53533	0.45858			22.4	0.6793	0.55083	0.41415	0.34445		1582.01	-0.000947827	-0.0014	-0.00037662		1082.33	0.39234	0.39668								1610.2	96.7831	96.9339	0.15082
347	-0.01091	0.06583	0.06588	0.06407		22.9	0.71312	0.55427	0.47625	0.44169			22.9	0.70339	0.55401	0.42074	0.3486		1583.94	-0.000979293	-0.00136	-0.000362082		1084.26	0.39041	0.39342								1612.79	81.7269	81.7255	-0.00138
348	-0.00706	0.06496	0.06559	0.06383		23.4	0.65425	0.53756	0.49373	0.43892			23.4	0.69354	0.57652	0.43322	0.35543		1585.87	-0.00101	-0.00131	-0.000352807		1086.19	0.38871	0.39016								1615.38	65.6313	65.6082	-0.02308
349	-0.00732	0.06507	0.06398	0.06269		23.9	0.67669	0.56502	0.49651	0.42632			23.9	0.70877	0.57891	0.44981	0.37303		1587.8	-0.00103	-0.00127	-0.00034794		1088.12	0.38712	0.38697								1617.96	49.1271	49.1236	-0.00354
350	-0.00552	0.06491	0.06306	0.06236		24.4	0.64056	0.50262	0.45326	0.3799			24.4	0.71704	0.5786	0.46085	0.36089		1589.73	-0.00105	-0.00125	-0.000346725		1090.04	0.38576	0.38383								1620.55	39.2539	39.2584	0.00448
351	-0.00388	0.06455	0.06261	0.06211		24.9	0.59852	0.56645	0.46882	0.38057			24.9	0.72456	0.59518	0.46369	0.37187		1591.66	-0.00106	-0.00124	-0.000348753		1091.97	0.38461	0.38083								1623.14	33.2215	33.2279	0.00635
352	-0.000917047	0.06285	0.06081	0.0607		25.4	0.63431	0.56128	0.4433	0.39417			25.4	0.74473	0.61059	0.46144	0.37764		1593.59	-0.00106	-0.00124	-0.000354127		1093.9	0.38366	0.37802								1625.72	28.7842	28.7909	0.00672
353	0.000631676	0.06261	0.06016	0.06023		25.9	0.6205	0.54659	0.40989	0.38541			25.9	0.74278	0.60895	0.47099	0.3779		1595.52	-0.00106	-0.00124	-0.000363475		1095.83	0.38292	0.3753								1628.31	25.6988	25.7046	0.00581
354	0.00303	0.06158	0.05943	0.05956		26.4	0.6227	0.48936	0.43645	0.382			26.4	0.7344	0.62455	0.49545	0.38111		1597.45	-0.00105	-0.00122	-0.000377794		1097.76	0.3823	0.37274								1630.9	23.3023	23.3073	0.00503
355	0.00619	0.05986	0.05778	0.05808		26.9	0.62102	0.52487	0.45918	0.37186			26.9	0.75695	0.61821	0.49148	0.39615		1599.37	-0.00104	-0.0012	-0.000398146		1099.69	0.38187	0.37034								1633.48	21.2949	21.2991	0.00429
356	0.00607	0.06092	0.05681	0.05803		27.4	0.61885	0.50879	0.40937	0.34768			27.4	0.75267	0.63625	0.48521	0.39504		1601.3	-0.00103	-0.00118	-0.00042528		1101.62	0.38155	0.36797								1636.07	19.5918	19.5956	0.00381
357	0.00658	0.06065	0.05574	0.05696		27.9	0.62094	0.47722	0.42986	0.35046			27.9	0.75544	0.63767	0.48949	0.41894		1603.23	-0.00103	-0.00119	-0.000459298		1103.55	0.38141	0.36571								1638.66	18.1011	18.1041	0.00305
358	0.00816	0.05893	0.05412	0.05547		28.4	0.6067	0.46701	0.40381	0.33357			28.4	0.74772	0.64608	0.49713	0.4269		1605.16	-0.00102	-0.00121	-0.000499468		1105.48	0.38144	0.36359								1641.24	16.7794	16.782	0.00259
359	0.00931	0.05871	0.0539	0.05522		28.9	0.58187	0.5004	0.39193	0.33263			28.9	0.76516	0.6529	0.50893	0.43053		1607.09	-0.00101	-0.00119	-0.000544264		1107.41	0.38157	0.36147								1643.83	15.6963	15.6984	0.00204
360	0.01112	0.06013	0.05494	0.05652		29.4	0.61978	0.5025	0.40941	0.33242			29.4	0.77297	0.67362	0.51255	0.42472		1609.02	-0.000978822	-0.00116	-0.000591653		1109.34	0.38191	0.35941								1646.42	14.6038	14.6059	0.00202
361	0.00915	0.0613	0.05416	0.0565		29.9	0.67653	0.49893	0.35227	0.32235			29.9	0.7635	0.66986	0.51258	0.42471		1610.95	-0.000920662	-0.00111	-0.000639575		1111.27	0.38242	0.35744								1649	13.7203	13.722	0.0018
362	0.01191	0.06066	0.05384	0.05648		30.4	0.59267	0.46312	0.39451	0.31049			30.4	0.78296	0.68452	0.50328	0.43055		1612.88	-0.000825914	-0.00101	-0.000686493		1113.2	0.38308	0.35558								1651.59	12.9512	12.9527	0.00157
363	0.01108	0.06044	0.05289	0.05551		30.9	0.62295	0.46077	0.39533	0.30168			30.9	0.7922	0.68208	0.52067	0.44279		1614.81	-0.000689532	-0.000953908	-0.000731861		1115.13	0.38398	0.35371								1654.18	12.196	12.1974	0.00141
364	0.01403	0.05801	0.05207	0.05442		31.4	0.58855	0.48554	0.39886	0.30025			31.4	0.77759	0.68584	0.52642	0.4371		1616.74	-0.000512282	-0.000851516	-0.00077638		1117.05	0.38505	0.35183								1656.76	11.4841	11.4854	0.00124
365	0.01479	0.0564	0.05071	0.05308		31.9	0.58711	0.46963	0.35158	0.28827			31.9	0.80006	0.68808	0.52844	0.43906		1618.67	-0.000301322	-0.000784851	-0.000821942		1118.98	0.38632	0.35007								1659.35	10.904	10.9051	0.00108
366	0.01388	0.05592	0.0486	0.05131		32.4	0.56927	0.47887	0.34582	0.26893			32.4	0.80856	0.7092	0.52626	0.42709		1620.6	-6.92813e-05	-0.000850375	-0.000871284		1120.91	0.38782	0.34838								1661.94	10.3705	10.3714	0.000949728
367	0.01488	0.05498	0.0489	0.05121		32.9	0.55798	0.44595	0.36963	0.27734			32.9	0.80889	0.70222	0.55565	0.4296		1622.53	0.000168062	-0.000874088	-0.00092742		1122.84	0.38962	0.34672								1664.52	9.85418	9.85498	0.000806372
368	0.01472	0.05485	0.0488	0.05119		33.4	0.54763	0.46238	0.32838	0.27876			33.4	0.79867	0.72101	0.56676	0.43442		1624.46	0.000394979	-0.00080398	-0.000993024		1124.77	0.39169	0.34513								1667.11	9.39925	9.39996	0.00070559
369	0.01581	0.05466	0.04823	0.05065		33.9	0.5826	0.43318	0.34938	0.24232			33.9	0.80302	0.71326	0.56337	0.45594		1626.38	0.000599108	-0.000787744	-0.00107		1126.7	0.39397	0.34361								1669.7	8.97709	8.97771	0.000617184
370	0.01751	0.05458	0.04904	0.05119		34.4	0.60355	0.43141	0.34088	0.25603			34.4	0.82762	0.72291	0.56275	0.46128		1628.31	0.000774055	-0.000680222	-0.00116		1128.63	0.39652	0.34213								1672.28	8.48447	8.4858	0.00133
371	0.01753	0.0546	0.04873	0.05115		34.9	0.5176	0.43278	0.34671	0.2539			34.9	0.81152	0.72763	0.57664	0.48267		1630.24	0.000920573	-0.000638491	-0.00126		1130.56	0.39947	0.34069								1674.87	8.06762	8.06899	0.00137
372	0.01789	0.05452	0.04842	0.0508		35.4	0.51498	0.43958	0.35517	0.26066			35.4	0.83302	0.71873	0.56737	0.49439		1632.17	0.00105	-0.00054999	-0.00137		1132.49	0.40275	0.33932								1677.46	7.73032	7.7316	0.00128
373	0.01792	0.05427	0.04805	0.05053		35.9	0.50663	0.44317	0.31644	0.25536			35.9	0.81327	0.7318	0.57016	0.49008		1634.1	0.00116	-0.000218513	-0.00149		1134.42	0.4064	0.33801								1680.04	7.41467	7.41587	0.0012
374	0.0188	0.05467	0.04801	0.05079		36.4	0.521	0.41995	0.33668	0.24202			36.4	0.856	0.73562	0.57976	0.48073		1636.03	0.00128	-9.23725e-05	-0.00161		1136.35	0.41048	0.33672								1682.63	7.11875	7.11988	0.00113
375	0.01889	0.05492	0.04757	0.05073		36.9	0.50507	0.44389	0.28453	0.23902			36.9	0.8437	0.74343	0.5812	0.48476		1637.96	0.00141	-0.000196055	-0.00175		1138.28	0.41499	0.33545								1685.22	6.04728	6.04863	0.00135
376	0.02163	0.05509	0.0489	0.05177		37.4	0.57025	0.44271	0.30649	0.21621			37.4	0.83268	0.73505	0.57391	0.48923		1639.89	0.00156	-2.17816e-05	-0.00188		1140.21	0.41992	0.33424								1687.8	5.81163	5.81292	0.00128
377	0.02132	0.05599	0.0483	0.05171		37.9	0.57002	0.40238	0.30356	0.23962			37.9	0.8338	0.73841	0.59487	0.50808		1641.82	0.00173	0.000304332	-0.00201		1142.13	0.4253	0.33306								1690.39	5.58994	5.59116	0.00122
378	0.0216	0.05623	0.04844	0.05207		38.4	0.50684	0.41295	0.30437	0.21963			38.4	0.85781	0.74181	0.60437	0.52146		1643.75	0.0019	0.000474899	-0.00214		1144.06	0.43123	0.33192								1692.98	5.38107	5.38223	0.00116
379	0.02246	0.05759	0.04819	0.05263		38.9	0.50205	0.41644	0.32249	0.22437			38.9	0.8518	0.74802	0.60145	0.51292		1645.68	0.00206	0.000374923	-0.00227		1145.99	0.43774	0.33078								1695.56	5.18403	5.18513	0.00111
380	0.02469	0.05709	0.04901	0.05306		39.4	0.47217	0.38816	0.28907	0.22553			39.4	0.865	0.76268	0.6008	0.50678		1647.61	0.00219	0.000311682	-0.00238		1147.92	0.44487	0.32967								1698.15	2.50079	2.50463	0.00384
381	0.02514	0.05767	0.04911	0.05338		39.9	0.52015	0.41206	0.2953	0.204			39.9	0.8486	0.77017	0.61036	0.49245		1649.54	0.00228	0.000606693	-0.00247		1149.85	0.45264	0.32858
382	0.02639	0.0588	0.04916	0.05402		40.4	0.55178	0.40795	0.28155	0.19966			40.4	0.86543	0.77992	0.60397	0.49175		1651.47	0.00231	0.000959675	-0.00253		1151.78	0.46113	0.32753
383	0.02986	0.05824	0.04923	0.05406		40.9	0.49506	0.3758	0.29657	0.20007			40.9	0.85876	0.76531	0.60393	0.50765		1653.39	0.00229	0.000575132	-0.00256		1153.71	0.47039	0.32651
384	0.03076	0.05923	0.04957	0.05479		41.4	0.5007	0.39833	0.28764	0.20958			41.4	0.87643	0.77311	0.60933	0.51462		1655.32	0.00222	0.000136094	-0.00255		1155.64	0.48054	0.32546
385	0.03162	0.06121	0.05011	0.05618		41.9	0.45497	0.38556	0.23681	0.20953			41.9	0.87278	0.78065	0.61242	0.52304		1657.25	0.00211	0.000203657	-0.00251		1157.57	0.49166	0.32445
386	0.03363	0.06173	0.05054	0.05675		42.4	0.53616	0.36143	0.25656	0.1967			42.4	0.87829	0.77266	0.6041	0.53597		1659.18	0.00196	0.00015632	-0.00244		1159.5	0.50377	0.32351
387	0.03508	0.06237	0.0501	0.05705		42.9	0.47262	0.36755	0.28143	0.1968			42.9	0.87806	0.78303	0.61408	0.52856		1661.11	0.00181	-4.0818e-06	-0.00234		1161.43	0.51718	0.32258
388	0.03898	0.06271	0.05127	0.05833		43.4	0.49462	0.39462	0.27986	0.17264			43.4	0.88509	0.79153	0.62316	0.53841		1663.04	0.00165	-0.000210119	-0.00223		1163.36	0.53203	0.32171
389	0.03993	0.06452	0.05235	0.05949		43.9	0.47628	0.37285	0.30223	0.17587			43.9	0.87373	0.78647	0.63553	0.54979		1664.97	0.00149	-0.000471155	-0.00211		1165.29	0.5484	0.32088
390	0.04057	0.06587	0.05236	0.06014		44.4	0.49287	0.37772	0.26871	0.16815			44.4	0.88113	0.79395	0.64457	0.54753		1666.9	0.00133	-0.000817347	-0.00199		1167.22	0.56643	0.32007
391	0.04514	0.06563	0.05266	0.06094		44.9	0.47703	0.36068	0.26443	0.17072			44.9	0.86719	0.79107	0.65638	0.54579		1668.83	0.00117	-0.00103	-0.00188		1169.14	0.58644	0.3193
392	0.04622	0.06565	0.05196	0.06085		45.4	0.47016	0.37044	0.22659	0.1831			45.4	0.8662	0.79336	0.64533	0.54756		1670.76	0.001	-0.00114	-0.00179		1171.07	0.60855	0.31855
393	0.04871	0.06755	0.0538	0.06293		45.9	0.50692	0.36632	0.25201	0.18676			45.9	0.88257	0.8014	0.63093	0.54367		1672.69	0.000822355	-0.00127	-0.0017		1173	0.63304	0.31784
394	0.05065	0.06879	0.05433	0.06376		46.4	0.4563	0.32651	0.24328	0.17051			46.4	0.88043	0.80433	0.63629	0.55483		1674.62	0.000633426	-0.00135	-0.00162		1174.93	0.66019	0.31716
395	0.05194	0.07104	0.05646	0.06603		46.9	0.46938	0.33199	0.24496	0.16678			46.9	0.90929	0.79691	0.64468	0.57148		1676.55	0.000439011	-0.00159	-0.00155		1176.86	0.69018	0.3165
396	0.05536	0.07131	0.05568	0.0663		47.4	0.45263	0.33777	0.25002	0.16818			47.4	0.87257	0.81604	0.6539	0.57948		1678.48	0.000249036	-0.00179	-0.00147		1178.79	0.72317	0.3159
397	0.05879	0.07099	0.05622	0.06679		47.9	0.44681	0.3548	0.24743	0.13822			47.9	0.89338	0.8096	0.65923	0.57546		1680.4	7.66303e-05	-0.00187	-0.00138		1180.72	0.75941	0.3153
398	0.06047	0.07238	0.05629	0.06774		48.4	0.46356	0.32009	0.23995	0.14391			48.4	0.89894	0.83064	0.67357	0.58293		1682.33	-6.45099e-05	-0.00173	-0.00129		1182.65	0.79911	0.31471
399	0.06269	0.07487	0.05819	0.07019		48.9	0.45458	0.30868	0.22091	0.13625			48.9	0.90721	0.81251	0.66868	0.5914		1684.26	-0.000163111	-0.00157	-0.0012		1184.58	0.84234	0.31419
400	0.06459	0.07741	0.0593	0.07172		49.4	0.43401	0.35364	0.26304	0.15113			49.4	0.88737	0.83546	0.66122	0.60741		1686.19	-0.000212883	-0.00168	-0.0011		1186.51	0.88868	0.31371
401	0.06766	0.07818	0.0599	0.07271		49.9	0.4303	0.32858	0.23333	0.1675			49.9	0.89748	0.82542	0.656	0.63114		1688.12	-0.000214024	-0.00173	-0.00101		1188.44	0.93807	0.31322
410	0.10335	0.09135	0.06724	0.08681		50.4	0.42276	0.34086	0.22037	0.16036			50.4	0.90155	0.81422	0.6579	0.62298		1690.05	-0.00017331	-0.00163	-0.00092834		1190.37	0.98974	0.31274
411	0.1076	0.09326	0.06804	0.08848		50.9	0.43901	0.31341	0.22859	0.16596			50.9	0.89627	0.81088	0.66526	0.60398		1691.98	-0.00010278	-0.00153	-0.000853861		1192.3	1.04274	0.31227
412	0.10825	0.09661	0.06732	0.08967		51.4	0.42311	0.31705	0.20567	0.13334			51.4	0.90114	0.82894	0.67063	0.59576		1693.91	-1.73729e-05	-0.00137	-0.000790444		1194.23	1.09564	0.31179
413	0.11574	0.09827	0.06955	0.09222		51.9	0.45046	0.33353	0.20097	0.14879			51.9	0.90804	0.84035	0.67145	0.58379		1695.84	6.79009e-05	-0.00117	-0.000737045		1196.15	1.14708	0.31139
414	0.11666	0.10143	0.07131	0.09458		52.4	0.44283	0.30364	0.19312	0.12162			52.4	0.89851	0.83215	0.67321	0.58068		1697.77	0.000140571	-0.00111	-0.000691137		1198.08	1.1953	0.31096
415	0.11998	0.10454	0.07266	0.09671		52.9	0.39736	0.32352	0.18848	0.13958			52.9	0.90138	0.83946	0.6787	0.58744		1699.7	0.000192555	-0.000983642	-0.000649515		1200.01	1.23877	0.31054
416	0.12585	0.10428	0.07244	0.09733		53.4	0.41654	0.28965	0.21702	0.12615			53.4	0.90945	0.83757	0.68088	0.58569		1701.63	0.000220895	-0.00098211	-0.000609193		1201.94	1.27572	0.31015
417	0.12722	0.10688	0.07293	0.0987		53.9	0.38812	0.27201	0.1839	0.1417			53.9	0.9302	0.83201	0.69615	0.59728		1703.56	0.000227364	-0.00102	-0.000568143		1203.87	1.30523	0.30975
418	0.13307	0.10795	0.07582	0.10154		54.4	0.41954	0.30197	0.18349	0.1352			54.4	0.90961	0.82899	0.70361	0.61346		1705.49	0.000217169	-0.000946841	-0.000525684		1205.8	1.32642	0.30938
419	0.13583	0.10985	0.07632	0.10301		54.9	0.39798	0.30379	0.18631	0.13492			54.9	0.90875	0.85887	0.71104	0.62292		1707.41	0.000197196	-0.000919997	-0.00048247		1207.73	1.33906	0.30899
420	0.13949	0.11019	0.07652	0.10378		55.4	0.38536	0.32075	0.22109	0.13404			55.4	0.92365	0.84855	0.69918	0.62197		1709.34	0.00017427	-0.000891981	-0.000440106		1209.66	1.3428	0.30862
421	0.1452	0.11148	0.07697	0.10548		55.9	0.44179	0.3144	0.19025	0.135			55.9	0.91314	0.8661	0.70478	0.6179		1711.27	0.000153836	-0.00084243	-0.000400581		1211.59	1.33856	0.30831
422	0.14717	0.1147	0.07851	0.10795		56.4	0.41261	0.29606	0.18834	0.1091			56.4	0.9184	0.86164	0.69263	0.60132		1713.2	0.000139309	-0.000762587	-0.000365665		1213.52	1.32665	0.308
423	0.14893	0.11919	0.08143	0.11145		56.9	0.36862	0.2763	0.19155	0.11172			56.9	0.91096	0.86381	0.69188	0.60845		1715.13	0.000132104	-0.000664811	-0.00033647		1215.45	1.30785	0.30771
424	0.15502	0.1197	0.08353	0.11325		57.4	0.37747	0.29911	0.19405	0.12156			57.4	0.92667	0.84929	0.69586	0.61576		1717.06	0.000132178	-0.000583598	-0.000313268		1217.38	1.28238	0.30741
425	0.15897	0.12294	0.08576	0.11627		57.9	0.37467	0.26411	0.17095	0.13155			57.9	0.91958	0.87084	0.71228	0.63085		1718.99	0.000138808	-0.000579069	-0.000295569		1219.31	1.25153	0.3071
426	0.16076	0.12638	0.08637	0.11835		58.4	0.43317	0.28663	0.1896	0.12778			58.4	0.92939	0.86755	0.71629	0.64479		1720.92	0.000151302	-0.000613288	-0.000282405		1221.24	1.21567	0.30683
427	0.17324	0.12546	0.08617	0.11945		58.9	0.37202	0.26642	0.18344	0.12606			58.9	0.9249	0.86109	0.72429	0.64084		1722.85	0.000169413	-0.000588815	-0.000272686		1223.16	1.17564	0.3066
428	0.17719	0.12777	0.08893	0.12263		59.4	0.42509	0.29539	0.19197	0.11279			59.4	0.92642	0.86593	0.72401	0.63868		1724.78	0.000193359	-0.000551544	-0.000265494		1225.09	1.13193	0.30638
429	0.17928	0.1337	0.08958	0.12536		59.9	0.38318	0.26459	0.18379	0.11153			59.9	0.93165	0.86842	0.71714	0.65212		1726.71	0.00022349	-0.000540144	-0.000260242		1227.02	1.08561	0.30615
430	0.18847	0.13591	0.09065	0.12854		60.4	0.434	0.28102	0.18138	0.10004			60.4	0.92495	0.88391	0.71724	0.65671		1728.64	0.000259772	-0.000494396	-0.000256652		1228.95	1.03705	0.30596
431	0.19184	0.13917	0.09478	0.13238		60.9	0.43295	0.27124	0.17106	0.12119			60.9	0.92086	0.87005	0.73043	0.65251		1730.57	0.000301278	-0.000434608	-0.000254589		1230.88	0.98696	0.30576
432	0.18995	0.14457	0.09622	0.13449		61.4	0.41204	0.26398	0.17425	0.10987			61.4	0.92492	0.87667	0.72218	0.64423		1732.5	0.000345901	-0.000364528	-0.00025384		1232.81	0.93586	0.30555
433	0.20378	0.14647	0.09728	0.1376		61.9	0.44091	0.25254	0.15732	0.10403			61.9	0.9285	0.87005	0.71259	0.6279		1734.42	0.00039039	-0.000288588	-0.000253932		1234.74	0.88469	0.30535
434	0.21324	0.14763	0.09856	0.1406		62.4	0.39234	0.26635	0.17274	0.10812			62.4	0.93158	0.87506	0.71288	0.63242		1736.35	0.000430754	-0.000346194	-0.000254055		1236.67	0.83373	0.30518
435	0.21297	0.15435	0.10049	0.14388		62.9	0.38704	0.26119	0.16966	0.09694			62.9	0.9235	0.87585	0.73339	0.6405		1738.28	0.000462902	-0.000347378	-0.000253148		1238.6	0.78336	0.30503
436	0.22093	0.15785	0.10301	0.14718		63.4	0.40968	0.24578	0.16266	0.10836			63.4	0.94724	0.87779	0.73838	0.64592		1740.21	0.000483414	-0.000301118	-0.000250109		1240.53	0.73431	0.30487
437	0.2255	0.15983	0.10383	0.14974		63.9	0.3671	0.24827	0.14332	0.10139			63.9	0.92066	0.89515	0.744	0.65875		1742.14	0.00049023	-0.000302588	-0.00024406		1242.46	0.68729	0.30472
438	0.2325	0.16154	0.10714	0.15263		64.4	0.38994	0.22796	0.15414	0.09802			64.4	0.92486	0.88891	0.73818	0.66073		1744.07	0.000483108	-0.000289568	-0.000234605		1244.39	0.64231	0.30461
439	0.23805	0.1667	0.10968	0.15673		64.9	0.40019	0.23637	0.13739	0.09971			64.9	0.93169	0.90202	0.73526	0.66821		1746	0.000463755	-0.000268274	-0.000221981		1246.32	0.59994	0.30451
440	0.23785	0.1709	0.10854	0.15789		65.4	0.38317	0.22873	0.15999	0.09528			65.4	0.94413	0.88931	0.73377	0.66648		1747.93	0.0004356	-0.000230028	-0.000207062		1248.25	0.56041	0.30438
441	0.25007	0.16893	0.11081	0.16006		65.9	0.38231	0.29123	0.15973	0.07812			65.9	0.94341	0.8907	0.7244	0.68236		1749.86	0.000403267	-0.000182099	-0.000191213		1250.17	0.5239	0.30425
442	0.2496	0.17576	0.11379	0.16466		66.4	0.35593	0.24386	0.16807	0.09648			66.4	0.94376	0.89502	0.72852	0.68234		1751.79	0.000371844	-0.000175235	-0.000176025		1252.1	0.49035	0.30414
443	0.24668	0.18096	0.11564	0.16729		66.9	0.35903	0.2578	0.15529	0.0674			66.9	0.94237	0.88519	0.73849	0.68452		1753.72	0.000346074	-0.000223682	-0.000163005		1254.03	0.45936	0.30409
444	0.25501	0.18103	0.11849	0.17013		67.4	0.35914	0.24227	0.13556	0.0922			67.4	0.94702	0.88604	0.74509	0.67662		1755.65	0.00032962	-0.000208449	-0.000153283		1255.96	0.43091	0.30403
445	0.25814	0.18279	0.12165	0.17254		67.9	0.39874	0.23064	0.14055	0.09837			67.9	0.94367	0.9073	0.73151	0.67597		1757.58	0.000324489	-0.000182909	-0.000147416		1257.89	0.40524	0.30397
446	0.26039	0.18425	0.12458	0.17457		68.4	0.36662	0.21476	0.14234	0.0667			68.4	0.95135	0.89222	0.73461	0.65873		1759.51	0.000330735	-0.000189091	-0.000145306		1259.82	0.38201	0.30395
447	0.26098	0.18685	0.12539	0.17647		68.9	0.33444	0.24839	0.13666	0.10145			68.9	0.94869	0.90269	0.73871	0.68157		1761.43	0.000346452	-0.00015471	-0.000146251		1261.75	0.36047	0.30384
448	0.25973	0.19177	0.12691	0.17936		69.4	0.38053	0.20294	0.14005	0.07499			69.4	0.92541	0.90964	0.72925	0.69121		1763.36	0.000368105	-0.000157892	-0.000149092		1263.68	0.34077	0.30368
449	0.26531	0.19357	0.12945	0.18214		69.9	0.33636	0.2057	0.1568	0.09142			69.9	0.94534	0.89745	0.73264	0.69141		1765.29	0.000391102	-0.000176277	-0.000152441		1265.61	0.32321	0.30357
450	0.25947	0.19711	0.13059	0.18398		70.4	0.40707	0.2276	0.14243	0.09831			70.4	0.93692	0.90392	0.7505	0.69446		1767.22	0.000410595	-0.000133922	-0.000154911		1267.54	0.30744	0.30343
451	0.26505	0.19884	0.13509	0.18734		70.9	0.31289	0.22918	0.15728	0.04994			70.9	0.94053	0.91068	0.76437	0.68523		1769.15	0.000422335	-0.000110781	-0.000155341		1269.47	0.29308	0.30339
452	0.26918	0.2015	0.13714	0.19009		71.4	0.34537	0.22961	0.1417	0.07112			71.4	0.95361	0.89122	0.7672	0.66281		1771.08	0.000423471	-8.87665e-05	-0.000152966		1271.4	0.28024	0.30338
453	0.27127	0.20406	0.13861	0.19246		71.9	0.33918	0.2186	0.12624	0.08129			71.9	0.95027	0.90819	0.76391	0.6733		1773.01	0.000413125	-6.90256e-05	-0.000147525		1273.33	0.26839	0.30327
454	0.27386	0.20714	0.14217	0.19629		72.4	0.34531	0.18372	0.15392	0.08723			72.4	0.95201	0.90072	0.75429	0.67664		1774.94	0.00039264	-0.000104473	-0.000139295		1275.26	0.25727	0.30322
455	0.27492	0.21316	0.14363	0.19958		72.9	0.32963	0.23172	0.12351	0.06591			72.9	0.9356	0.91677	0.75519	0.68902		1776.87	0.000365394	-0.000120683	-0.000129045		1277.18	0.2473	0.30324
456	0.27961	0.21437	0.14692	0.20269		73.4	0.28882	0.20258	0.1204	0.06806			73.4	0.94606	0.92044	0.76621	0.70934		1778.8	0.000336211	-0.000110556	-0.000117918		1279.11	0.23851	0.30321
457	0.28003	0.21869	0.14674	0.2042		73.9	0.38609	0.23149	0.13477	0.06539			73.9	0.94679	0.92415	0.7788	0.68856		1780.73	0.000310439	-9.47575e-05	-0.000107248		1281.04	0.23046	0.30318
458	0.28871	0.2201	0.15007	0.20793		74.4	0.32152	0.19936	0.13301	0.09125			74.4	0.93989	0.90926	0.77021	0.67739		1782.66	0.00029287	-9.51256e-05	-9.83373e-05		1282.97	0.22273	0.30316
459	0.2924	0.22498	0.15444	0.21289		74.9	0.30407	0.21575	0.08123	0.05662			74.9	0.93134	0.92859	0.76895	0.67908		1784.59	0.000286712	-8.256e-05	-9.22154e-05		1284.9	0.21563	0.30316
460	0.296	0.2301	0.15995	0.21779		75.4	0.31574	0.20133	0.12235	0.07339			75.4	0.9441	0.93091	0.77804	0.67739		1786.52	0.000292847	-8.43436e-05	-8.94284e-05		1286.83	0.20958	0.3032
461	0.29987	0.23749	0.16053	0.22197		75.9	0.30714	0.18324	0.12539	0.04484			75.9	0.94923	0.92702	0.78162	0.68919		1788.44	0.000309537	-8.60879e-05	-8.9905e-05		1288.76	0.20354	0.30318
462	0.30723	0.2364	0.16481	0.2244		76.4	0.33853	0.18641	0.11829	0.06339			76.4	0.94294	0.93122	0.76158	0.6972		1790.37	0.000332691	-4.48902e-05	-9.29241e-05		1290.69	0.19741	0.30308
463	0.31582	0.23845	0.16466	0.22626		76.9	0.29047	0.22331	0.13772	0.0801			76.9	0.95786	0.93431	0.75981	0.6838		1792.3	0.000356627	-1.02869e-05	-9.72273e-05		1292.62	0.19241	0.30302
464	0.32259	0.23983	0.16863	0.2304		77.4	0.29385	0.19406	0.13384	0.05485			77.4	0.95983	0.93443	0.78383	0.68991		1794.23	0.000375212	-3.36243e-05	-0.00010124		1294.55	0.18788	0.303
465	0.32204	0.2514	0.17157	0.23744		77.9	0.32376	0.20812	0.10958	0.05808			77.9	0.92384	0.92484	0.78508	0.70307		1796.16	0.000383135	-5.73307e-05	-0.000103385		1296.48	0.18337	0.30296
466	0.3257	0.25399	0.17594	0.24101		78.4	0.34447	0.18243	0.09217	0.05497			78.4	0.9452	0.92449	0.77964	0.71405		1798.09	0.000377028	-4.87145e-05	-0.000102409		1298.41	0.1789	0.30294
467	0.32519	0.25821	0.17953	0.24377		78.9	0.2945	0.18978	0.09898	0.09732			78.9	0.94854	0.93414	0.78363	0.7253		1800.02	0.000356201	-2.83083e-05	-9.76695e-05		1300.34	0.17484	0.30288
468	0.32831	0.25719	0.18038	0.24455		79.4	0.35296	0.1536	0.10223	0.06046			79.4	0.93826	0.93466	0.80878	0.72771		1801.95	0.000322817	-2.19411e-05	-8.92843e-05		1302.27	0.1711	0.30282
469	0.33442	0.26436	0.18491	0.25059		79.9	0.32252	0.20027	0.12538	0.04653			79.9	0.95429	0.93466	0.80792	0.7398		1803.88	0.000281472	-4.2404e-05	-7.81308e-05		1304.19	0.16796	0.30277
470	0.33425	0.2637	0.18842	0.25209		80.4	0.30462	0.18102	0.08013	0.05955			80.4	0.94651	0.93732	0.80412	0.753		1805.81	0.000238273	-4.50636e-05	-6.5671e-05		1306.12	0.16538	0.30277
471	0.33384	0.26415	0.18992	0.2533		80.9	0.3184	0.16875	0.07528	0.0702			80.9	0.95292	0.93549	0.79452	0.76729		1807.74	0.000199615	-3.18245e-05	-5.36482e-05		1308.05	0.16236	0.30279
472	0.33387	0.26576	0.18978	0.25408		81.4	0.31501	0.17663	0.10635	0.03859			81.4	0.95494	0.93812	0.79334	0.76495		1809.67	0.000170937	-2.49514e-05	-4.37223e-05		1309.98	0.15933	0.30281
473	0.33	0.26765	0.19353	0.25756		81.9	0.34869	0.17707	0.10438	0.06499			81.9	0.95224	0.92749	0.78252	0.76297		1811.6	0.00015572	-2.20844e-05	-3.71311e-05		1311.91	0.15667	0.30294
474	0.31747	0.27154	0.19704	0.25944		82.4	0.32494	0.21666	0.09046	0.06733			82.4	0.93942	0.93972	0.78319	0.74154		1813.53	0.000154943	-3.26705e-05	-3.44571e-05		1313.84	0.15433	0.30303
475	0.31506	0.27394	0.19837	0.26089		82.9	0.34794	0.17302	0.10017	0.05729			82.9	0.95304	0.94167	0.78889	0.73381		1815.45	0.00016709	-3.09381e-05	-3.55528e-05		1315.77	0.15252	0.30306
476	0.314	0.27045	0.20296	0.2621		83.4	0.333	0.17657	0.08272	0.05302			83.4	0.95791	0.93696	0.79134	0.73033		1817.38	0.000188686	-1.79304e-05	-3.96299e-05		1317.7	0.15056	0.30324
477	0.29777	0.27402	0.20533	0.26258		83.9	0.23643	0.16502	0.12867	0.06372			83.9	0.94364	0.92405	0.79674	0.7319		1819.31	0.000215198	-2.14295e-05	-4.54991e-05		1319.63	0.14831	0.30331
478	0.29546	0.27294	0.20846	0.26387		84.4	0.29809	0.18506	0.10163	0.06882			84.4	0.95332	0.95374	0.80926	0.72939		1821.24	0.00024208	-2.16858e-05	-5.18681e-05		1321.56	0.14623	0.30318
479	0.28591	0.27607	0.21163	0.26599		84.9	0.26258	0.17267	0.08177	0.04853			84.9	0.96438	0.92647	0.81538	0.73122		1823.17	0.00026571	-3.1434e-06	-5.76372e-05		1323.49	0.14441	0.30317
480	0.27116	0.27599	0.21011	0.26263		85.4	0.34123	0.16551	0.09578	0.0512			85.4	0.94932	0.93141	0.81049	0.72064		1825.1	0.000284001	2.51976e-05	-6.21074e-05		1325.42	0.143	0.30322
481	0.27068	0.27303	0.21537	0.26519		85.9	0.28858	0.171	0.08522	0.04573			85.9	0.95028	0.94964	0.80882	0.73218		1827.03	0.000296567	1.93387e-05	-6.50577e-05		1327.35	0.14163	0.30331
482	0.26035	0.27663	0.21846	0.26736		86.4	0.30591	0.15524	0.10735	0.06184			86.4	0.94868	0.9443	0.80961	0.7486		1828.96	0.00030443	3.20662e-05	-6.668e-05		1329.28	0.14018	0.30345
483	0.24651	0.27475	0.21791	0.26438		86.9	0.31186	0.14351	0.10823	0.03031			86.9	0.94971	0.9565	0.79296	0.75458		1830.89	0.000309394	3.96809e-05	-6.74045e-05		1331.2	0.13876	0.30355
484	0.24239	0.27254	0.22218	0.26557		87.4	0.28938	0.1603	0.07981	0.04786			87.4	0.95081	0.94361	0.79518	0.75864		1832.82	0.000313266	1.29827e-05	-6.76758e-05		1333.13	0.13749	0.30368
485	0.22788	0.27588	0.21905	0.26459		87.9	0.31668	0.15884	0.09305	0.03763			87.9	0.94122	0.93463	0.80565	0.75147		1834.75	0.00031715	6.2808e-06	-6.77521e-05		1335.06	0.13652	0.30395
486	0.23155	0.27391	0.22409	0.26777		88.4	0.27918	0.13038	0.09997	0.04256			88.4	0.96498	0.94492	0.81343	0.74045		1836.68	0.000321023	6.0645e-06	-6.75895e-05		1336.99	0.13584	0.30447
487	0.21972	0.28133	0.24079	0.27773		88.9	0.2824	0.14545	0.08328	0.04639			88.9	0.9575	0.93405	0.81087	0.74047		1838.61	0.0003237	7.2779e-06	-6.6845e-05		1338.92	0.13555	0.30509
488	0.20796	0.28415	0.24192	0.2753		89.4	0.28915	0.15695	0.08735	0.05124			89.4	0.96887	0.9375	0.80497	0.7561		1840.54	0.000323208	1.1557e-05	-6.49976e-05		1340.85	0.13425	0.305
489	0.2062	0.28241	0.23647	0.27292		89.9	0.32262	0.17644	0.08578	0.05785			89.9	0.953	0.94657	0.80888	0.76699		1842.46	0.000317455	4.42749e-05	-6.15492e-05		1342.78	0.13259	0.30454
490	0.20454	0.2809	0.2374	0.2745		90.4	0.25229	0.14756	0.09002	0.05571			90.4	0.96149	0.93953	0.80767	0.77858		1844.39	0.000305014	7.36909e-05	-5.62364e-05		1344.71	0.13178	0.30462
491	0.20126	0.27998	0.24091	0.27541		90.9	0.27067	0.16091	0.06037	0.03262			90.9	0.95508	0.95354	0.82614	0.76613		1846.32	0.000285774	4.82949e-05	-4.92036e-05		1346.64	0.131	0.30485
492	0.1953	0.28541	0.24373	0.27813		91.4	0.29339	0.12188	0.07084	0.05306			91.4	0.94812	0.93737	0.81478	0.75616		1848.25	0.00026128	2.83778e-05	-4.10576e-05		1348.57	0.13074	0.30508
493	0.19207	0.28315	0.2434	0.27703		91.9	0.29253	0.13783	0.08366	0.05409			91.9	0.95349	0.95274	0.81958	0.74853		1850.18	0.000234633	1.81039e-05	-3.27965e-05		1350.5	0.13003	0.30529
494	0.18976	0.28502	0.24882	0.28085		92.4	0.25845	0.1278	0.10869	0.04626			92.4	0.93823	0.95266	0.81848	0.76338		1852.11	0.000209928	1.03462e-05	-2.56174e-05		1352.43	0.12886	0.30547
495	0.19016	0.28644	0.2482	0.28031		92.9	0.25734	0.10907	0.07567	0.03495			92.9	0.95223	0.94975	0.82585	0.77898		1854.04	0.000191376	1.42873e-05	-2.06495e-05		1354.36	0.12885	0.30575
496	0.1898	0.28564	0.25042	0.28197		93.4	0.25715	0.14227	0.08919	0.04904			93.4	0.94427	0.95118	0.82092	0.79128		1855.97	0.000182298	1.82603e-05	-1.86787e-05		1356.29	0.12882	0.30595
497	0.19226	0.28322	0.25334	0.28345		93.9	0.25601	0.13237	0.0779	0.05621			93.9	0.94939	0.94105	0.8283	0.77961		1857.9	0.000184264	2.44396e-05	-1.9938e-05		1358.21	0.12842	0.30616
498	0.18677	0.28265	0.25371	0.28158		94.4	0.24246	0.11288	0.07197	0.04602			94.4	0.96922	0.96136	0.83511	0.77563		1859.83	0.0001966	2.69493e-05	-2.4018e-05		1360.14	0.12861	0.30681
499	0.18174	0.29173	0.25776	0.28794		94.9	0.27743	0.15635	0.07672	0.04908			94.9	0.95106	0.96368	0.82564	0.77464		1861.76	0.000216418	2.785e-05	-2.99268e-05		1362.07	0.12941	0.30773
500	0.17021	0.29106	0.25763	0.28647		95.4	0.28819	0.13804	0.05838	0.0463			95.4	0.95848	0.96035	0.83328	0.77334		1863.69	0.000239174	3.27322e-05	-3.62882e-05		1364	0.12918	0.30762
501	0.17248	0.28815	0.25995	0.2861		95.9	0.23404	0.12419	0.05978	0.07384			95.9	0.95662	0.93725	0.85209	0.77787		1865.62	0.000259652	4.57879e-05	-4.16347e-05		1365.93	0.1281	0.30716
502	0.17159	0.28596	0.2628	0.28734		96.4	0.2839	0.15934	0.09415	0.05619			96.4	0.9468	0.96577	0.85596	0.78476		1867.55	0.00027313	7.50559e-05	-4.47248e-05		1367.86	0.12834	0.30753
503	0.15875	0.28874	0.26408	0.28778		96.9	0.20836	0.13198	0.06673	0.04058			96.9	0.94653	0.94461	0.83843	0.77658		1869.47	0.000276444	8.10309e-05	-4.48125e-05		1369.79	0.12847	0.30772
504	0.15755	0.28603	0.26876	0.28824		97.4	0.27681	0.1156	0.05195	0.02488			97.4	0.95487	0.94901	0.82306	0.76334		1871.4	0.000268709	4.78249e-05	-4.17974e-05		1371.72	0.12861	0.30803
505	0.14176	0.28416	0.26792	0.28553		97.9	0.29498	0.14919	0.06778	0.03462			97.9	0.95611	0.96609	0.84149	0.76586		1873.33	0.000251476	3.31171e-05	-3.62392e-05		1373.65	0.12953	0.30904
506	0.13188	0.28844	0.26934	0.28773		98.4	0.26984	0.11164	0.08029	0.04901			98.4	0.96292	0.95336	0.84911	0.76015		1875.26	0.000228328	3.75973e-05	-2.92098e-05		1375.58	0.12928	0.30905
507	0.13337	0.27425	0.27337	0.2837		98.9	0.31788	0.08201	0.07457	0.02615			98.9	0.95826	0.96825	0.85084	0.76073		1877.19	0.000203985	3.35031e-05	-2.20402e-05		1377.51	0.12918	0.30874
508	0.11279	0.27458	0.27166	0.28087		99.4	0.31167	0.11302	0.07529	0.03136			99.4	0.9453	0.97035	0.83465	0.76698		1879.12	0.000183164	3.02635e-05	-1.6014e-05		1379.44	0.12941	0.30892
509	0.0938	0.2797	0.27266	0.28186		99.9	0.2916	0.10935	0.08006	0.04414			99.9	0.96559	0.96026	0.83169	0.76642		1881.05	0.000169457	3.14626e-05	-1.20825e-05		1381.37	0.12952	0.30906
510	0.08035	0.27299	0.27357	0.27777		100.4	0.25067	0.1293	0.06852	0.02538			100.4	0.95086	0.95657	0.82834	0.76894		1882.98	0.000164535	3.25033e-05	-1.06675e-05		1383.3	0.13037	0.30933
511	0.06534	0.27096	0.27472	0.2769		100.9	0.23196	0.11065	0.05609	0.04021			100.9	0.95117	0.9659	0.82433	0.78658		1884.91	0.000167844	3.55398e-05	-1.1595e-05		1385.22	0.13144	0.31002
512	0.04685	0.27273	0.27655	0.276		101.4	0.23423	0.12305	0.05851	0.02872			101.4	0.96034	0.95959	0.82849	0.79065		1886.84	0.000176862	4.10419e-05	-1.417e-05		1387.15	0.13329	0.31096
513	0.03593	0.26286	0.27739	0.27119		101.9	0.30677	0.13769	0.05032	0.02758			101.9	0.96924	0.97824	0.85173	0.78185		1888.77	0.000187852	5.46519e-05	-1.73711e-05		1389.08	0.13381	0.31088
514	0.01198	0.2625	0.2775	0.26891		102.4	0.24874	0.14717	0.07036	0.04548			102.4	0.94779	0.93985	0.85561	0.78587		1890.7	0.000196875	5.04729e-05	-2.01129e-05		1391.01	0.13356	0.31076
515	-0.00279	0.25974	0.27647	0.26544		102.9	0.22187	0.11558	0.06174	0.03357			102.9	0.95704	0.95138	0.85125	0.77776		1892.63	0.000200832	3.96929e-05	-2.15117e-05		1392.94	0.13507	0.31179
516	-0.00798	0.24869	0.27864	0.26159		103.4	0.24953	0.08403	0.05628	0.03141			103.4	0.95407	0.96546	0.83929	0.77675		1894.55	0.000198237	4.39719e-05	-2.1093e-05		1394.87	0.13775	0.31311
517	-0.02036	0.24249	0.27923	0.25865		103.9	0.28433	0.10731	0.05024	0.0324			103.9	0.96343	0.97502	0.85237	0.78235		1896.48	0.000189562	4.31299e-05	-1.88862e-05		1396.8	0.13889	0.31329
518	-0.05448	0.24444	0.27673	0.25363		104.4	0.20946	0.1139	0.08226	0.04865			104.4	0.96508	0.95156	0.85053	0.77756		1898.41	0.00017705	3.51296e-05	-1.54065e-05		1398.73	0.14026	0.31367
519	-0.07687	0.24194	0.27868	0.2515		104.9	0.22686	0.07867	0.06216	0.03147			104.9	0.96057	0.94639	0.86623	0.77513		1900.34	0.000164098	3.27018e-05	-1.1509e-05		1400.66	0.14141	0.31341
520	-0.07636	0.2321	0.27992	0.24842		105.4	0.25591	0.13792	0.06996	0.04097			105.4	0.9695	0.9681	0.86226	0.78446		1902.27	0.000154351	3.63215e-05	-8.17454e-06		1402.59	0.1422	0.31336
521	-0.09495	0.2291	0.28001	0.24437		105.9	0.26701	0.14763	0.07662	0.02587			105.9	0.94703	0.96673	0.8613	0.78382		1904.2	0.000150762	3.80704e-05	-6.2712e-06		1404.52	0.14473	0.31436
522	-0.12224	0.23079	0.28294	0.24368		106.4	0.27633	0.07908	0.02865	0.01914			106.4	0.95521	0.94272	0.85286	0.79515		1906.13	0.000154841	3.85969e-05	-6.35211e-06		1406.45	0.14669	0.31448
523	-0.12815	0.2177	0.275	0.23356		106.9	0.28369	0.11636	0.03096	0.03502			106.9	0.96747	0.9618	0.86653	0.80165		1908.06	0.000166287	4.52459e-05	-8.53368e-06		1408.38	0.14844	0.31456
524	-0.14301	0.21822	0.2806	0.23576		107.4	0.27314	0.11499	0.0478	0.04023			107.4	0.95384	0.96603	0.85605	0.78851		1909.99	0.000183062	4.81969e-05	-1.24793e-05		1410.31	0.15121	0.31519
525	-0.14865	0.20818	0.27774	0.2291		107.9	0.29342	0.11355	0.06513	0.04544			107.9	0.96274	0.95364	0.85021	0.78559		1911.92	0.000201868	4.03589e-05	-1.74862e-05		1412.23	0.15394	0.31568
526	-0.17388	0.21116	0.2753	0.22689		108.4	0.24726	0.1217	0.0886	0.02605			108.4	0.9691	0.97418	0.85443	0.77756		1913.85	0.000218914	3.70571e-05	-2.26508e-05		1414.16	0.15615	0.3162
527	-0.17651	0.20211	0.278	0.22366		108.9	0.26811	0.13689	0.05623	0.03267			108.9	0.96483	0.9762	0.86292	0.76491		1915.78	0.000230752	4.28869e-05	-2.70684e-05		1416.09	0.15894	0.31726
528	-0.18928	0.19533	0.27382	0.21693		109.4	0.24966	0.13525	0.07024	0.02813			109.4	0.96465	0.95407	0.86513	0.79171		1917.71	0.000235003	6.15709e-05	-3.00228e-05		1418.02	0.16356	0.31919
529	-0.21227	0.20268	0.27391	0.21787		109.9	0.2535	0.09024	0.0574	0.03949			109.9	0.94912	0.96851	0.87059	0.80556		1919.64	0.000230815	5.57739e-05	-3.11208e-05		1419.95	0.16864	0.31968
530	-0.21774	0.19616	0.27295	0.21343		110.4	0.2314	0.13113	0.04827	0.05064			110.4	0.96403	0.95588	0.8835	0.80743		1921.56	0.000218952	5.11069e-05	-3.03503e-05		1421.88	0.17039	0.31889
531	-0.21381	0.17989	0.27217	0.2069		110.9	0.27904	0.11527	0.039	0.04413			110.9	0.95205	0.97173	0.86941	0.81164		1923.49	0.000201551	5.50179e-05	-2.80455e-05		1423.81	0.17272	0.3194
532	-0.24471	0.19144	0.27028	0.20745		111.4	0.22619	0.12486	0.05889	0.03993			111.4	0.95333	0.95742	0.85316	0.80507		1925.42	0.000181591	3.80493e-05	-2.47935e-05		1425.74	0.17527	0.31939
533	-0.25325	0.18411	0.26947	0.20353		111.9	0.285	0.1157	0.06034	0.03182			111.9	0.96348	0.97077	0.8519	0.79964		1927.35	0.000162241	2.98962e-05	-2.12843e-05		1427.67	0.17765	0.31975
534	-0.25144	0.17337	0.2691	0.19891		112.4	0.25126	0.09635	0.06737	0.03919			112.4	0.96261	0.95451	0.87613	0.81174		1929.28	0.000146215	2.7319e-05	-1.81594e-05		1429.6	0.1818	0.32088
535	-0.26379	0.17369	0.26695	0.19603		112.9	0.28385	0.12925	0.07316	0.01477			112.9	0.97227	0.98053	0.8898	0.82095		1931.21	0.000135284	3.10975e-05	-1.58846e-05		1431.53	0.18554	0.32117
536	-0.27285	0.17193	0.26694	0.19466		113.4	0.24999	0.09771	0.05421	0.03093			113.4	0.96598	0.96806	0.88835	0.81491		1933.14	0.000130014	3.52282e-05	-1.4673e-05		1433.46	0.18873	0.32144
537	-0.27814	0.16432	0.26523	0.19034		113.9	0.21067	0.06789	0.06275	0.04367			113.9	0.94936	0.97417	0.87846	0.80569		1935.07	0.000129776	3.02209e-05	-1.44702e-05		1435.39	0.19305	0.32306
538	-0.28323	0.16029	0.26109	0.1854		114.4	0.25077	0.11506	0.05293	0.0348			114.4	0.96373	0.97207	0.86261	0.80059		1937	0.000132995	2.83713e-05	-1.49978e-05		1437.32	0.19754	0.32404
539	-0.29377	0.15933	0.26007	0.18391		114.9	0.2691	0.11229	0.05127	0.03743			114.9	0.9687	0.96353	0.8602	0.81026		1938.93	0.000137564	3.18618e-05	-1.58397e-05		1439.24	0.19866	0.32304
540	-0.30053	0.15772	0.25828	0.18108		115.4	0.26805	0.07754	0.07155	0.04361			115.4	0.96802	0.96916	0.8608	0.81007		1940.86	0.00014133	4.30719e-05	-1.655e-05		1441.17	0.2004	0.32306
541	-0.30249	0.14984	0.2564	0.17637		115.9	0.23139	0.09565	0.07194	0.04648			115.9	0.9625	0.96001	0.86116	0.82094		1942.79	0.000142544	4.88589e-05	-1.67557e-05		1443.1	0.2032	0.32362
542	-0.30714	0.14694	0.25462	0.17387		116.4	0.19752	0.1228	0.04095	0.02799			116.4	0.9624	0.95978	0.85413	0.82295		1944.72	0.000140192	3.50297e-05	-1.62344e-05		1445.03	0.20596	0.32433
543	-0.31466	0.14746	0.25186	0.17151		116.9	0.2413	0.09482	0.05426	0.02642			116.9	0.96388	0.96931	0.86558	0.83165		1946.65	0.000134146	2.7688e-05	-1.49528e-05		1446.96	0.21003	0.32572
544	-0.32155	0.14309	0.25107	0.16843		117.4	0.26685	0.10374	0.06578	0.05681			117.4	0.9609	0.95998	0.87622	0.83378		1948.57	0.000125119	2.58949e-05	-1.30628e-05		1448.89	0.21378	0.32644
545	-0.31448	0.13555	0.25108	0.16725		117.9	0.2405	0.11558	0.05248	0.0129			117.9	0.96432	0.98053	0.87174	0.83117		1950.5	0.00011444	2.05415e-05	-1.08508e-05		1450.82	0.21586	0.32666
546	-0.32317	0.13785	0.24693	0.16461		118.4	0.24058	0.08945	0.03528	0.0303			118.4	0.97808	0.9677	0.85972	0.8124		1952.43	0.000103709	1.89743e-05	-8.67396e-06		1452.75	0.21817	0.32765
547	-0.32633	0.12871	0.24723	0.16047		118.9	0.16249	0.1336	0.07142	0.02494			118.9	0.96472	0.96794	0.86261	0.81435		1954.36	9.4409e-05	2.29729e-05	-6.87205e-06		1454.68	0.22024	0.32955
548	-0.33435	0.1288	0.24202	0.15757		119.4	0.2359	0.10498	0.10031	0.04678			119.4	0.97063	0.96634	0.86123	0.81201		1956.29	8.75573e-05	2.23631e-05	-5.69325e-06		1456.61	0.22513	0.33302
549	-0.34113	0.1325	0.23779	0.15588		119.9	0.2258	0.12205	0.06623	0.0472			119.9	0.95795	0.96917	0.86135	0.82261		1958.22	8.34804e-05	1.66912e-05	-5.24154e-06		1458.54	0.22862	0.33347
550	-0.32898	0.12075	0.23888	0.15238		120.4	0.24128	0.09785	0.05756	0.02224			120.4	0.95831	0.96973	0.85681	0.82084		1960.15	8.17544e-05	1.55331e-05	-5.45732e-06		1460.47	0.22695	0.33175
551	-0.33959	0.11799	0.23549	0.14841		120.9	0.1977	0.07311	0.03564	0.03769			120.9	0.97421	0.96413	0.87462	0.81886		1962.08	8.13282e-05	1.4128e-05	-6.13503e-06		1462.4	0.22629	0.33213
552	-0.34489	0.11846	0.2353	0.1479		121.4	0.25945	0.09042	0.07622	0.02727			121.4	0.97437	0.97643	0.87758	0.80655		1964.01	8.08015e-05	1.30467e-05	-6.97348e-06		1464.33	0.22807	0.33411
553	-0.34736	0.11736	0.23214	0.14584		121.9	0.27001	0.0985	0.01807	0.01575			121.9	0.9757	0.96113	0.88257	0.82685		1965.94	7.87902e-05	1.84951e-05	-7.64804e-06		1466.25	0.22911	0.33485
554	-0.34827	0.11216	0.2301	0.14301		122.4	0.22685	0.0619	0.04838	0.03154			122.4	0.97033	0.9684	0.87848	0.82202		1967.87	7.42927e-05	1.76663e-05	-7.8887e-06		1468.18	0.22844	0.33497
555	-0.34682	0.10942	0.23003	0.14096		122.9	0.24905	0.09614	0.06436	0.05592			122.9	0.97552	0.97591	0.88325	0.81783		1969.8	6.69667e-05	1.15619e-05	-7.54645e-06		1470.11	0.22849	0.33664
556	-0.34982	0.10758	0.22692	0.13889		123.4	0.29847	0.07308	0.04449	0.04445			123.4	0.99232	0.971	0.88176	0.80629		1971.73	5.72464e-05	6.3124e-06	-6.63229e-06		1472.04	0.22983	0.33944
557	-0.3516	0.10716	0.2243	0.13712		123.9	0.23282	0.09051	0.07169	0.03768			123.9	0.96881	0.9604	0.88762	0.80082		1973.66	4.62667e-05	2.6162e-06	-5.31892e-06		1473.97	0.22953	0.34004
558	-0.34669	0.10049	0.22412	0.13484		124.4	0.23995	0.08916	0.05201	0.04116			124.4	0.96651	0.9662	0.89417	0.79803		1975.58	3.56083e-05	3.3205e-06	-3.90453e-06		1475.9	0.22684	0.33965
559	-0.34712	0.0962	0.21668	0.12937		124.9	0.23478	0.10577	0.04028	0.03306			124.9	0.97528	0.97513	0.88639	0.82315		1977.51	2.69316e-05	0	-2.73795e-06		1477.83	0.22381	0.33931
560	-0.36146	0.10266	0.21493	0.12943		125.4	0.19309	0.09109	0.04296	0.02747			125.4	0.95776	0.97572	0.86911	0.82808		1979.44	2.15702e-05	-4.9676e-06	-2.14038e-06		1479.76	0.22118	0.33943
561	-0.3517	0.09431	0.21461	0.12714		125.9	0.19765	0.06907	0.06211	0.04035			125.9	0.99043	0.95881	0.88087	0.82698		1981.37	2.02088e-05	-5.64e-06	-2.3173e-06		1481.69	0.21929	0.34043
562	-0.34548	0.09182	0.20936	0.12397		126.4	0.23413	0.10201	0.04959	0.01527			126.4	0.9691	0.98435	0.90345	0.82045		1983.3	2.27069e-05	-2.5351e-06	-3.30062e-06		1483.62	0.21663	0.34106
563	-0.34483	0.09159	0.20898	0.12354		126.9	0.17924	0.13063	0.04032	0.03969			126.9	0.97813	0.97084	0.91396	0.82018		1985.23	2.81205e-05	-6.4877e-06	-4.92889e-06		1485.55	0.21464	0.34265
564	-0.34667	0.0886	0.20542	0.12038		127.4	0.26555	0.084	0.06086	0.02268			127.4	0.9654	0.98277	0.90781	0.82241		1987.16	3.49146e-05	-7.5646e-06	-6.87369e-06		1487.48	0.21375	0.34505
565	-0.34274	0.0839	0.20261	0.11725		127.9	0.26661	0.07709	0.04732	0.04947			127.9	0.97403	0.9587	0.9053	0.83182		1989.09	4.13108e-05	-8.9307e-06	-8.70785e-06		1489.41	0.21306	0.34725
566	-0.33865	0.08153	0.20007	0.11493		128.4	0.22226	0.08194	0.05443	0.02914			128.4	0.97425	0.95918	0.889	0.83992		1991.02	4.5685e-05	-6.2335e-06	-1.00009e-05		1491.34	0.20967	0.34759
567	-0.34221	0.08266	0.19655	0.11367		128.9	0.24192	0.09314	0.03875	0.04198			128.9	0.99006	0.98625	0.87961	0.83012		1992.95	4.69166e-05	-7.676e-06	-1.04199e-05		1493.26	0.20473	0.34743
568	-0.33773	0.07877	0.1918	0.11026		129.4	0.25107	0.10465	0.05471	0.02427			129.4	0.96322	0.97832	0.88038	0.8302		1994.88	4.46075e-05	-2.38632e-05	-9.81108e-06		1495.19	0.20306	0.3495
569	-0.33091	0.07412	0.19134	0.10842		129.9	0.25659	0.10341	0.0098	0.03173			129.9	0.97912	0.95589	0.89168	0.84055		1996.81	3.91226e-05	-2.96317e-05	-8.24237e-06		1497.12	0.2031	0.35205
570	-0.32848	0.07508	0.18832	0.10774		130.4	0.22962	0.08427	0.06196	0.03582			130.4	0.96067	0.98524	0.8926	0.84085		1998.74	3.1454e-05	-3.06393e-05	-5.99573e-06		1499.05	0.20116	0.35302
571	-0.31835	0.07081	0.18414	0.10447		130.9	0.20517	0.07429	0.0469	0.0329			130.9	0.97493	0.97496	0.8949	0.84997		2000.67	2.29486e-05	-3.58613e-05	-3.50947e-06		1500.98	0.19827	0.35371
572	-0.31799	0.07384	0.18113	0.10406		131.4	0.20847	0.10374	0.07555	0.03655			131.4	0.97865	0.97432	0.88851	0.85493		2002.59	1.49746e-05	-3.85927e-05	-1.28532e-06		1502.91	0.19528	0.35519
573	-0.30651	0.06832	0.17634	0.10005		131.9	0.21929	0.08838	0.01002	0.02582			131.9	0.96681	0.97158	0.8916	0.83357		2004.52	8.61608e-06	-4.0179e-05	2.26033e-07		1504.84	0.19534	0.35907
574	-0.30839	0.06843	0.17515	0.099		132.4	0.19652	0.09059	0.07511	0.02766			132.4	0.97527	0.98605	0.89255	0.82029		2006.45	4.45057e-06	-4.57074e-05	7.15383e-07		1506.77	0.19912	0.36475
575	-0.29724	0.06588	0.16986	0.09629		132.9	0.22628	0.11185	0.04889	0.03577			132.9	0.97267	0.97742	0.88956	0.80567		2008.38	2.47465e-06	-4.91413e-05	8.50802e-08		1508.7	0.19627	0.36477
576	-0.29219	0.06625	0.16743	0.09482		133.4	0.19503	0.1163	0.02537	0.03395			133.4	0.9755	0.97568	0.8859	0.81047		2010.31	2.16609e-06	-4.93564e-05	-1.53573e-06		1510.63	0.19273	0.36427
577	-0.28471	0.05967	0.16263	0.09051		133.9	0.20441	0.11824	0.06932	0.01151			133.9	0.976	0.98902	0.88384	0.83391		2012.24	2.65901e-06	-5.2586e-05	-3.82545e-06		1512.56	0.1913	0.36551
578	-0.28059	0.06158	0.15926	0.08996		134.4	0.23487	0.05817	0.04314	0.03958			134.4	0.96927	0.97306	0.88611	0.84828		2014.17	2.97751e-06	-5.73958e-05	-6.34569e-06		1514.49	0.18967	0.3678
579	-0.26834	0.0592	0.15429	0.08671		134.9	0.18224	0.07385	0.05339	0.0384			134.9	0.98009	0.97403	0.89098	0.84611		2016.1	2.26598e-06	-5.48146e-05	-8.63905e-06		1516.42	0.19055	0.37153
580	-0.26426	0.05862	0.15231	0.08578		135.4	0.2511	0.099	0.01907	0.02005			135.4	0.97925	0.98283	0.88909	0.84309		2018.03	-3.70009e-08	-6.19586e-05	-1.03255e-05		1518.34	0.19018	0.3739
581	-0.25517	0.05121	0.14478	0.08009		135.9	0.20325	0.09036	0.02593	0.03255			135.9	0.97677	0.98573	0.8932	0.82418		2019.96	-4.11355e-06	-7.41174e-05	-1.11749e-05		1520.27	0.1902	0.37684
582	-0.25298	0.05626	0.14382	0.08138		136.4	0.23144	0.08347	0.05749	0.01613			136.4	0.97963	0.98715	0.89323	0.8307		2021.89	-9.77691e-06	-7.12155e-05	-1.1141e-05		1522.2	0.1918	0.3803
583	-0.23493	0.05643	0.13811	0.07891		136.9	0.23035	0.0912	0.03886	0.0417			136.9	0.96917	0.96814	0.902	0.84432		2023.82	-1.65603e-05	-7.24101e-05	-1.0352e-05		1524.13	0.18965	0.38124
584	-0.2298	0.05001	0.13729	0.07562		137.4	0.22165	0.05848	0.0534	0.03047			137.4	0.96484	0.98762	0.8859	0.83479		2025.75	-2.38513e-05	-8.04633e-05	-9.06391e-06		1526.06	0.18847	0.38361
585	-0.22766	0.0479	0.13059	0.07305		137.9	0.22046	0.10152	0.05983	0.0367			137.9	0.98197	0.95845	0.88146	0.82249		2027.68	-3.10328e-05	-8.53543e-05	-7.59164e-06		1527.99	0.18761	0.38565
586	-0.21746	0.04997	0.12665	0.07176		138.4	0.22706	0.05787	0.01793	0.03973			138.4	0.9852	0.9896	0.88239	0.82905		2029.6	-3.76e-05	-9.03354e-05	-6.23821e-06		1529.92	0.18627	0.3875
587	-0.20759	0.04655	0.12469	0.06938		138.9	0.25174	0.08936	0.02905	0.03382			138.9	0.97294	0.96303	0.8855	0.84404		2031.53	-4.32233e-05	-9.7509e-05	-5.23187e-06		1531.85	0.18691	0.39115
588	-0.20299	0.04333	0.1197	0.06642		139.4	0.17446	0.08873	0.05078	0.03549			139.4	0.97841	0.97717	0.88068	0.87059		2033.46	-4.77701e-05	-0.000102363	-4.70294e-06		1533.78	0.18902	0.39549
589	-0.19305	0.04568	0.11575	0.06539		139.9	0.22033	0.09212	0.0506	0.02616			139.9	0.98457	0.97848	0.87157	0.87286		2035.39	-5.12691e-05	-0.000106368	-4.67761e-06		1535.71	0.18742	0.39745
590	-0.18321	0.04318	0.11415	0.06359		140.4	0.18141	0.07952	0.06297	0.04207			140.4	0.97371	0.96539	0.88272	0.84707		2037.32	-5.38523e-05	-0.000114448	-5.10329e-06		1537.64	0.18723	0.40138
591	-0.18117	0.04224	0.10816	0.06053		140.9	0.21727	0.12172	0.05103	0.03121			140.9	0.97864	0.98409	0.89012	0.83348		2039.25	-5.5688e-05	-0.000121181	-5.88646e-06		1539.57	0.1919	0.40892
592	-0.17095	0.03822	0.1041	0.05818		141.4	0.26617	0.09648	0.04071	0.05356			141.4	0.97405	0.97536	0.9008	0.81829		2041.18	-5.69243e-05	-0.000122837	-6.93048e-06		1541.5	0.1925	0.41237
593	-0.16498	0.03575	0.10183	0.05658		141.9	0.18166	0.08105	0.03371	0.04061			141.9	0.98049	0.97559	0.89508	0.82528		2043.11	-5.76562e-05	-0.000127262	-8.16167e-06		1543.43	0.19013	0.41426
594	-0.15962	0.03792	0.09592	0.0545		142.4	0.17957	0.08059	0.08054	0.03745			142.4	0.98294	0.97925	0.88007	0.84397		2045.04	-5.79219e-05	-0.000135269	-9.53712e-06		1545.35	0.18876	0.41656
595	-0.1532	0.03623	0.0953	0.05325		142.9	0.23399	0.07494	0.02652	0.03606			142.9	0.98077	0.96712	0.8771	0.84467		2046.97	-5.77231e-05	-0.000140179	-1.10349e-05		1547.28	0.1867	0.41905
596	-0.14345	0.03594	0.09148	0.05171		143.4	0.18761	0.09451	0.05692	0.04709			143.4	0.99384	0.97127	0.88802	0.84426		2048.9	-5.70637e-05	-0.000141377	-1.26328e-05		1549.21	0.18651	0.42334
597	-0.13696	0.03451	0.08978	0.04995		143.9	0.21002	0.07562	0.04154	0.0274			143.9	0.98718	0.96987	0.89781	0.85417		2050.83	-5.59909e-05	-0.000143586	-1.42865e-05		1551.14	0.18622	0.42805
598	-0.13354	0.03269	0.08518	0.04777		144.4	0.27373	0.05106	0.04476	0.01937			144.4	0.97335	0.9819	0.89639	0.84629		2052.76	-5.46281e-05	-0.000150374	-1.59165e-05		1553.07	0.18601	0.43262
599	-0.12506	0.03036	0.08254	0.0464		144.9	0.15702	0.09999	0.05278	0.02564			144.9	0.97774	0.96859	0.9017	0.84586		2054.69	-5.31874e-05	-0.000155715	-1.74104e-05		1555	0.18692	0.43916
600	-0.12055	0.03009	0.07929	0.0444		145.4	0.19584	0.08223	0.05749	0.03119			145.4	0.96811	0.97545	0.90495	0.83952		2056.61	-5.19576e-05	-0.000161841	-1.8643e-05		1556.93	0.18779	0.44586
601	-0.11368	0.02931	0.0769	0.04342		145.9	0.20444	0.08828	0.02491	0.03461			145.9	0.98506	0.97446	0.9015	0.84459		2058.54	-5.12626e-05	-0.000167511	-1.95015e-05		1558.86	0.19276	0.45606
602	-0.10516	0.02635	0.07443	0.0415		146.4	0.2196	0.07532	0.04786	0.02037			146.4	0.98304	0.98991	0.89866	0.83513		2060.47	-5.14126e-05	-0.000169699	-1.99248e-05		1560.79	0.18963	0.45957
603	-0.10472	0.02783	0.07177	0.04052		146.9	0.17092	0.10161	0.08219	0.0306			146.9	0.98989	0.97851	0.89372	0.83465		2062.4	-5.26402e-05	-0.000177503	-1.9921e-05		1562.72	0.18464	0.46227
604	-0.09531	0.02654	0.06955	0.03965		147.4	0.24866	0.06152	0.05304	0.03322			147.4	0.97759	0.97624	0.881	0.84791		2064.33	-5.50519e-05	-0.000185371	-1.95745e-05		1564.65	0.18374	0.46883
605	-0.092	0.02638	0.06772	0.038		147.9	0.23607	0.09024	0.04886	0.03606			147.9	0.97612	0.98031	0.89571	0.8632		2066.26	-5.86035e-05	-0.000191209	-1.90308e-05		1566.58	0.1828	0.47612
606	-0.08926	0.02578	0.06591	0.03729		148.4	0.20674	0.08132	0.06829	0.04029			148.4	0.98245	0.96501	0.89646	0.87059		2068.19	-6.31064e-05	-0.000197801	-1.84645e-05		1568.51	0.18316	0.48448
607	-0.08175	0.02453	0.06339	0.03592		148.9	0.21323	0.09511	0.03442	0.03626			148.9	0.96941	0.98113	0.90065	0.8786		2070.12	-6.82666e-05	-0.000201574	-1.80379e-05		1570.44	0.18358	0.49394
608	-0.08116	0.02505	0.06058	0.03435		149.4	0.22829	0.10539	0.05436	0.01422			149.4	0.99789	0.96283	0.89199	0.85513		2072.05	-7.37463e-05	-0.00020631	-1.78618e-05		1572.36	0.18094	0.50131
609	-0.07565	0.02488	0.05914	0.034		149.9	0.19466	0.1177	0.03291	0.02191			149.9	0.98249	0.98641	0.89873	0.84229		2073.98	-7.92336e-05	-0.00021511	-1.79705e-05		1574.29	0.18042	0.51077
610	-0.07162	0.02202	0.0571	0.03229		150.4	0.16845	0.09211	0.06637	0.02141			150.4	0.98235	0.96871	0.8943	0.85097		2075.91	-8.44986e-05	-0.000222627	-1.83167e-05		1576.22	0.182	0.52304
611	-0.06956	0.02253	0.0541	0.03096		150.9	0.18279	0.09293	0.05168	0.03749			150.9	0.97635	0.98071	0.89537	0.85202		2077.84	-8.94242e-05	-0.000225459	-1.8788e-05		1578.15	0.18006	0.53349
612	-0.06606	0.02278	0.05276	0.0304		151.4	0.19329	0.06112	0.02894	0.0433			151.4	0.98267	0.96925	0.90177	0.86985		2079.77	-9.39997e-05	-0.000227108	-1.92408e-05		1580.08	0.17759	0.54302
613	-0.06062	0.02114	0.05222	0.02987		151.9	0.21155	0.09656	0.02838	0.01679			151.9	0.98821	0.97664	0.8934	0.86563		2081.7	-9.82816e-05	-0.000231654	-1.95398e-05		1582.01	0.17645	0.55541
614	-0.05706	0.01957	0.05013	0.02844		152.4	0.14823	0.07106	0.0482	0.02935			152.4	0.98282	0.97382	0.89728	0.84956		2083.62	-0.000102337	-0.00023729	-1.95954e-05		1583.94	0.17554	0.56823
615	-0.05466	0.0204	0.04858	0.02806		152.9	0.21865	0.09706	0.05474	0.02424			152.9	0.96977	0.96194	0.90464	0.85288		2085.55	-0.000106179	-0.000240015	-1.93791e-05		1585.87	0.17471	0.58241
616	-0.05235	0.01986	0.04736	0.02679		153.4	0.16237	0.09372	0.05547	0.02641			153.4	0.98014	0.96195	0.90579	0.85105		2087.48	-0.000109739	-0.000244074	-1.89326e-05		1587.8	0.1737	0.59726
617	-0.04896	0.01953	0.04503	0.02554		153.9	0.17653	0.07058	0.06245	0.03969			153.9	0.98	0.96734	0.89994	0.85899		2089.41	-0.000112856	-0.00025413	-1.83449e-05		1589.73	0.17279	0.61368
618	-0.04313	0.01752	0.04489	0.02535		154.4	0.18594	0.07967	0.09936	0.03528			154.4	0.9824	0.96854	0.90884	0.87476		2091.34	-0.000115316	-0.000258761	-1.77231e-05		1591.66	0.17188	0.63082
619	-0.04448	0.0183	0.04387	0.02478		154.9	0.16451	0.06841	0.0699	0.01325			154.9	0.97693	0.9754	0.90851	0.8752		2093.27	-0.000116917	-0.000262704	-1.7159e-05		1593.59	0.17097	0.64947
620	-0.03791	0.01449	0.04021	0.0222		155.4	0.20312	0.0863	0.01858	0.02687			155.4	0.98633	0.97882	0.88806	0.8649		2095.2	-0.000117537	-0.000270917	-1.67035e-05		1595.52	0.17009	0.66903
621	-0.03477	0.01557	0.04163	0.02286		155.9	0.17432	0.07012	0.02096	0.02			155.9	0.9899	0.97537	0.87984	0.87936		2097.13	-0.000117196	-0.000277073	-1.63554e-05		1597.45	0.16887	0.69001
622	-0.02974	0.01146	0.04093	0.02191		156.4	0.2154	0.04544	0.05778	0.02664			156.4	0.97125	0.97071	0.88992	0.8706		2099.06	-0.000116073	-0.00028032	-1.60684e-05		1599.37	0.16766	0.71189
623	-0.03567	0.0152	0.03647	0.02067		156.9	0.13342	0.07864	0.05801	0.02084			156.9	0.96218	0.98017	0.89565	0.86931		2100.99	-0.000114483	-0.000280112	-1.57723e-05		1601.3	0.16668	0.73602
624	-0.02749	0.01484	0.04003	0.02253		157.4	0.19628	0.06512	0.04768	0.02789			157.4	0.98069	0.97431	0.90135	0.87385		2102.92	-0.000112812	-0.000286125	-1.54016e-05		1603.23	0.16592	0.76109
625	-0.03297	0.01752	0.03754	0.02125		157.9	0.17506	0.10242	0.000451628	0.02755			157.9	0.96391	0.97977	0.90512	0.8679		2104.85	-0.000111427	-0.00029091	-1.49228e-05		1605.16	0.16467	0.78791
626	-0.02952	0.01492	0.0347	0.01964		158.4	0.17012	0.06536	0.06859	0.00996			158.4	0.97863	0.96919	0.91289	0.86858		2106.78	-0.000110595	-0.000296774	-1.43497e-05		1607.09	0.16353	0.81562
627	-0.02169	0.00998	0.03425	0.01812		158.9	0.13026	0.07114	0.04642	0.0227			158.9	0.97733	0.96905	0.89464	0.87559		2108.71	-0.00011043	-0.000306855	-1.37439e-05		1609.02	0.16261	0.84597
628	-0.02102	0.01069	0.03334	0.01652		159.4	0.19701	0.09026	0.06389	0.03999			159.4	0.98492	0.96778	0.87117	0.86357		2110.63	-0.000110887	-0.000308769	-1.31998e-05		1610.95	0.16139	0.87608
629	-0.02149	0.01203	0.03311	0.0149		159.9	0.15259	0.06844	0.05047	0.02942			159.9	0.98249	0.9807	0.87998	0.84987		2112.56	-0.000111804	-0.000310896	-1.28122e-05		1612.88	0.15989	0.90865
630	-0.01621	0.01143	0.0345	0.01849		160.4	0.23091	0.05154	0.04355	0.02842			160.4	0.99102	0.9678	0.90715	0.86002		2114.49	-0.000112985	-0.000323753	-1.26526e-05		1614.81	0.15948	0.93919
631	-0.02947	0.01903	0.03141	0.01919		160.9	0.18959	0.06159	0.03473	0.0279			160.9	0.98678	0.98407	0.91363	0.8647		2116.42	-0.000114281	-0.000330326	-1.27385e-05		1616.74	0.16055	0.9735
632	-0.02196	0.02017	0.03602	0.02316		161.4	0.16809	0.05712	0.01482	0.04167			161.4	0.9895	0.97914	0.90481	0.87702		2118.35	-0.000115663	-0.000323831	-1.30226e-05		1618.67	0.15859	1.01104
633	-0.02115	0.01293	0.02787	0.0155		161.9	0.22778	0.08477	0.04998	0.02153			161.9	0.97553	0.97469	0.90646	0.88022		2120.28	-0.000117238	-0.000325431	-1.33959e-05		1620.6	0.15598	1.0447
634	-0.01922	0.00939	0.02769	0.01268		162.4	0.14968	0.088	0.04664	0.03169			162.4	0.9727	0.97817	0.90655	0.86621		2122.21	-0.000119224	-0.000333814	-1.37079e-05		1622.53	0.15606	1.07609
635	-0.01169	0.00483	0.02748	0.01088		162.9	0.18911	0.08975	0.04321	0.02711			162.9	0.96949	0.98101	0.90136	0.86204		2124.14	-0.000121868	-0.000336976	-1.37966e-05		1624.46	0.15517	1.1104
636	-0.00845	0.000440596	0.02531	0.009		163.4	0.21704	0.05326	0.06655	0.02074			163.4	0.98386	1	0.90192	0.86235		2126.07	-0.00012535	-0.000338843	-1.35214e-05		1626.38	0.15316	1.14155
637	-0.01325	0.00932	0.02764	0.01379		163.9	0.16516	0.09959	0.03746	0.02129			163.9	0.98929	0.98377	0.89476	0.86793		2128	-0.000129693	-0.000345716	-1.2791e-05		1628.31	0.15227	1.17101
638	-0.016	0.01367	0.02635	0.0147		164.4	0.18897	0.08579	0.04418	0.04369			164.4	0.97428	0.9755	0.90631	0.87021		2129.93	-0.000134713	-0.00034948	-1.15798e-05		1630.24	0.15041	1.19846
639	-0.01259	0.00378	0.02432	0.00883		164.9	0.15118	0.09673	0.03477	0.04083			164.9	0.98772	0.97487	0.90812	0.87734		2131.86	-0.000140033	-0.000350352	-9.92888e-06		1632.17	0.14876	1.22351
640	-0.01336	0.011	0.02964	0.01426		165.4	0.1722	0.05939	0.04025	0.0369			165.4	1	0.9618	0.91534	0.85957		2133.79	-0.000145144	-0.000349432	-7.93384e-06		1634.1	0.14955	1.23869
641	-0.01366	0.00885	0.02431	0.01087		165.9	0.16739	0.07861	0.06208	0.03787			165.9	0.96726	0.98425	0.91109	0.87357		2135.72	-0.000149519	-0.000348516	-5.72261e-06		1636.03	0.15133	1.24956
642	-0.02322	0.01306	0.02329	0.00913		166.4	0.1647	0.09341	0.02412	0.01597			166.4	0.98694	0.98141	0.90769	0.87575		2137.64	-0.000152739	-0.000355642	-3.43103e-06		1637.96	0.14813	1.26928
643	0.00377	-0.00718	0.01447	0.000640929		166.9	0.21188	0.07974	0.03267	0.03433			166.9	0.97862	0.96107	0.89229	0.87506		2139.57	-0.000154576	-0.000356296	-1.17467e-06		1639.89	0.14499	1.28382
644	-0.01017	0.00417	0.00657	0.000909976		167.4	0.15626	0.08945	0.02256	0.0272			167.4	0.99546	0.98055	0.90068	0.87303		2141.5	-0.000155057	-0.000355629	9.58134e-07		1641.82	0.14342	1.29062
645	-0.00687	0.01639	0.03039	0.01611		167.9	0.19145	0.06085	0.05402	0.05223			167.9	0.98063	0.97894	0.91127	0.86545		2143.43	-0.000154437	-0.000362926	2.91654e-06		1643.75	0.14249	1.29418
646	-0.01038	0.00865	0.0152	0.00343		168.4	0.19525	0.05965	0.06863	0.01784			168.4	0.99661	0.96808	0.90738	0.84787		2145.36	-0.000153127	-0.000364284	4.68133e-06		1645.68	0.14394	1.2873
647	-0.01588	0.00173	0.00881	-0.0043		168.9	0.15073	0.05969	0.02746	0.03166			168.9	0.97865	0.97103	0.90222	0.85882		2147.29	-0.000151587	-0.000363609	6.25441e-06		1647.61	0.14485	1.27796
648	0.01552	0.000505437	0.02886	0.01411		169.4	0.18329	0.07745	0.05054	0.02462			169.4	0.98381	0.98494	0.9065	0.85909		2149.22	-0.000150215	-0.00036379	7.64686e-06		1649.54	0.14096	1.27904
649	-0.02897	0.02376	0.0217	0.01404		169.9	0.10192	0.09125	0.03211	0.03212			169.9	0.98971	0.97059	0.91827	0.86274		2151.15	-0.000149262	-0.000363441	8.87036e-06		1651.47	0.14031	1.26983
650	-0.00128	-0.00533	0.01166	-0.0018		170.4	0.18972	0.092	0.01433	0.04296			170.4	0.99553	0.98587	0.92252	0.87624		2153.08	-0.000148805	-0.000366551	9.93514e-06		1653.39	0.14457	1.23277
651	-0.02128	0.01205	0.02262	0.009		170.9	0.1779	0.09317	0.03895	0.01529			170.9	0.98931	0.97863	0.91795	0.89367		2155.01	-0.000148764	-0.000367301	1.0855e-05		1655.32	0.13968	1.23014
652	-0.03081	0.01746	0.01174	0.00524		171.4	0.20353	0.10431	0.07513	0.037			171.4	0.97395	0.9766	0.90657	0.90672		2156.94	-0.000148968	-0.000364255	1.16574e-05		1657.25	0.13499	1.22585
653	0.01136	0.00277	0.02666	0.01163		171.9	0.18371	0.07965	0.02505	0.02185			171.9	0.98914	0.97211	0.90748	0.91009		2158.87	-0.00014924	-0.000360677	1.23943e-05		1659.18	0.13313	1.2092
654	0.00965	0.0062	0.02623	0.01329		172.4	0.19406	0.10353	0.05689	0.02467			172.4	0.9883	0.98148	0.90734	0.90295		2160.8	-0.000149461	-0.000356675	1.31481e-05		1661.11	0.13269	1.18924
655	-0.00308	0.01189	0.02074	0.01344		172.9	0.12035	0.06012	0.06155	0.04272			172.9	0.9854	0.96659	0.91599	0.89144		2162.73	-0.00014961	-0.000354709	1.40282e-05		1663.04	0.13303	1.16314
656	-0.000921305	0.00628	0.01971	0.01407		173.4	0.16699	0.08361	0.03494	0.0301			173.4	0.98379	0.97926	0.91942	0.8908		2164.65	-0.000149758	-0.000358639	1.51543e-05		1664.97	0.13073	1.1401
657	-0.00568	0.02327	0.03891	0.01627		173.9	0.17982	0.0704	0.05802	0.02008			173.9	0.96916	0.97726	0.91946	0.88118		2166.58	-0.000150008	-0.000364997	1.66357e-05		1666.9	0.12918	1.12008
658	0.0024	0.04048	0.05828	0.03012		174.4	0.20656	0.08335	0.06627	0.02398			174.4	0.9749	0.97668	0.91082	0.89162		2168.51	-0.000150434	-0.000364743	1.85314e-05		1668.83	0.13035	1.09011
659	0.0159	0.01277	0.03045	0.01536		174.9	0.18816	0.09294	0.06021	0.00566			174.9	0.99691	0.97062	0.9171	0.88422		2170.44	-0.00015101	-0.000361878	2.0826e-05		1670.76	0.12997	1.05889
660	-0.000671766	0.00151	0.01471	0.00151		175.4	0.15841	0.06016	0.05603	0.04548			175.4	0.99077	0.97153	0.91849	0.88061		2172.37	-0.00015158	-0.000363294	2.34097e-05		1672.69	0.1271	1.03429
661	-0.02727	0.01874	0.02261	0.01244		175.9	0.17712	0.04967	0.05243	0.03404			175.9	0.98776	0.96992	0.92442	0.88934		2174.3	-0.000151863	-0.000361719	2.60805e-05		1674.62	0.12696	1.00632
662	0.02695	-0.00522	0.02597	0.00482		176.4	0.22627	0.0856	0.04867	0.02431			176.4	0.98052	0.97855	0.91892	0.88659		2176.23	-0.000151514	-0.000357787	2.85681e-05		1676.55	0.12585	0.97142
663	-0.02517	0.01342	0.00559	0.00137		176.9	0.19957	0.05703	0.04426	0.04057			176.9	0.97062	0.97137	0.91294	0.89301		2178.16	-0.000150218	-0.000353896	3.05815e-05		1678.48	0.12339	0.94788
664	0.00594	-0.00322	0.00593	-0.00316		177.4	0.20575	0.10298	0.06876	0.02595			177.4	0.98933	0.97663	0.89883	0.91203		2180.09	-0.000147782	-0.00035606	3.18689e-05		1680.4	0.12267	0.91803
665	0.00424	0.01322	0.01834	0.01023		177.9	0.19319	0.09601	0.06602	0.02994			177.9	0.97797	0.98663	0.89899	0.90424		2182.02	-0.000144219	-0.000355239	3.22803e-05		1682.33	0.12299	0.8918
666	0.000339527	0.01313	0.02153	0.01162		178.4	0.17173	0.05409	0.03272	0.02182			178.4	0.97974	0.97756	0.90063	0.90595		2183.95	-0.000139771	-0.000348373	3.18148e-05		1684.26	0.12567	0.85351
667	-0.00321	-0.00295	0.02102	0.00317		178.9	0.18357	0.10711	0.06843	0.02763			178.9	0.98702	0.96964	0.90691	0.90127		2185.88	-0.00013488	-0.000345616	3.06402e-05		1686.19	0.12248	0.81928
668	-0.01143	0.00629	0.00249	-0.00384		179.4	0.19172	0.06319	0.07123	0.02723			179.4	0.98887	0.97094	0.90819	0.88591		2187.81	-0.000130106	-0.000346384	2.90774e-05		1688.12	0.11904	0.79515
669	0.00223	3.12415e-05	0.0076	-0.0029		179.9	0.13635	0.10983	0.02784	0.03363			179.9	0.97557	0.98545	0.90994	0.89594		2189.74	-0.000126002	-0.000343008	2.75476e-05		1690.05	0.11814	0.7654
670	-0.00234	0.00196	0.01451	0.00243		180.4	0.19125	0.08129	0.01483	0.0247			180.4	0.9798	0.97748	0.907	0.88794		2191.66	-0.000122989	-0.000337102	2.64927e-05		1691.98	0.11634	0.73648
671	0.02177	-0.0066	0.01379	0.000932032		180.9	0.16009	0.12331	0.02086	0.01189			180.9	0.98607	0.96	0.898	0.892		2193.59	-0.000121253	-0.000335729	2.62914e-05		1693.91	0.11601	0.7124
672	0.00684	0.0012	0.02083	0.00882		181.4	0.21322	0.09341	0.04062	0.03562			181.4	0.9894	0.97121	0.90063	0.90971		2195.52	-0.000120701	-0.000335552	2.71722e-05		1695.84	0.11841	0.6814
673	0.00537	0.00167	0.01918	0.00611		181.9	0.15948	0.11502	0.04068	0.02768			181.9	0.97552	0.96938	0.90664	0.9011		2197.45	-0.000120975	-0.000330442	2.91698e-05		1697.77	0.11703	0.65348
674	0.00312	0.00399	0.01913	0.00601		182.4	0.14207	0.06645	0.06821	0.02875			182.4	0.98609	0.97512	0.90416	0.90334		2199.38	-0.000121533	-0.000323911	3.2116e-05		1699.7	0.11775	0.63047
675	0.01469	-0.00243	0.01785	0.00422		182.9	0.16009	0.08152	0.01888	0.02403			182.9	0.98198	0.97921	0.90413	0.92014		2201.31	-0.000121774	-0.00032453	3.56761e-05		1701.63	0.11676	0.59525
676	0.0098	-0.00267	0.01749	0.00345		183.4	0.14911	0.07686	0.0298	0.0153			183.4	0.97271	0.98606	0.90792	0.91657		2203.24	-0.000121167	-0.000326947	3.94211e-05
677	0.00474	0.00735	0.01965	0.00823		183.9	0.15654	0.10692	0.04561	0.02597			183.9	0.97254	0.95871	0.91328	0.91806		2205.17	-0.000119372	-0.000325398	4.29181e-05
678	0.00498	0.00408	0.01574	0.00581		184.4	0.15765	0.11179	0.06005	0.04341			184.4	0.98005	0.97953	0.90468	0.91189		2207.1	-0.000116301	-0.000323325	4.58156e-05
679	0.00178	0.00135	0.01331	0.00282		184.9	0.18252	0.09232	0.05485	0.03531			184.9	0.98411	0.97161	0.90921	0.88926		2209.03	-0.000112122	-0.000315612	4.79051e-05
680	-0.00133	0.00877	0.01848	0.00935		185.4	0.15953	0.10156	0.02994	0.0368			185.4	0.98066	0.97323	0.91053	0.87213		2210.96	-0.000107197	-0.000308465	4.91435e-05
681	0.000322334	0.00804	0.01772	0.00757		185.9	0.1567	0.06943	0.0397	0.01975			185.9	0.97818	0.96656	0.91719	0.88173		2212.89	-0.000101975	-0.000303214	4.96344e-05
682	0.01228	0.00206	0.01739	0.00635		186.4	0.18452	0.07609	0.05689	0.0343			186.4	0.97787	0.98003	0.91752	0.88929		2214.82	-9.6872e-05	-0.000298735	4.9577e-05
683	0.00273	0.00388	0.01457	0.00351		186.9	0.19505	0.0905	0.01024	0.01931			186.9	0.98443	0.97895	0.92493	0.90868		2216.75	-9.21654e-05	-0.000300979	4.9198e-05
684	0.01167	-0.000202013	0.01966	0.00749		187.4	0.14299	0.08839	0.05526	0.04086			187.4	0.97594	0.97538	0.92261	0.91107		2218.67	-8.79339e-05	-0.000294425	4.86866e-05
685	0.00413	0.00787	0.01865	0.00987		187.9	0.17075	0.07168	0.0464	0.03065			187.9	0.98918	0.97788	0.90769	0.90565		2220.6	-8.40515e-05	-0.000289439	4.81574e-05
686	0.00117	0.00639	0.01517	0.00644		188.4	0.16132	0.06969	0.05344	0.00496			188.4	0.98351	0.97714	0.90369	0.88944		2222.53	-8.0249e-05	-0.000287742	4.76317e-05
687	0.01317	0.00339	0.02428	0.01062		188.9	0.1138	0.07003	0.04772	0.03048			188.9	0.9775	0.99129	0.91639	0.89622		2224.46	-7.62025e-05	-0.000281296	4.70625e-05
688	0.00643	0.00351	0.01772	0.00575		189.4	0.16373	0.08289	0.07834	0.03168			189.4	0.98191	0.9815	0.9214	0.89522		2226.39	-7.1635e-05	-0.000274986	4.63734e-05
689	0.01401	0.00421	0.02353	0.01038		189.9	0.13301	0.08217	0.06388	0.02486			189.9	0.98066	0.97319	0.92061	0.90467		2228.32	-6.63917e-05	-0.00027092	4.55037e-05
690	0.00915	0.000177344	0.02084	0.00707		190.4	0.15676	0.11106	0.05389	0.0351			190.4	0.97549	0.97194	0.91671	0.88727		2230.25	-6.04647e-05	-0.000267163	4.44405e-05
691	0.01488	-0.000569463	0.01772	0.00618		190.9	0.2012	0.05941	0.06186	0.04162			190.9	0.96887	0.9622	0.92234	0.88688		2232.18	-5.39552e-05	-0.00026235	4.32275e-05
692	-0.00164	0.00967	0.017	0.00798		191.4	0.14903	0.06511	0.05161	0.02017			191.4	0.97017	0.97664	0.91391	0.88121		2234.11	-4.69848e-05	-0.00025725	4.19471e-05
693	-0.00371	0.01092	0.01805	0.0096		191.9	0.15411	0.05875	0.03303	0.02634			191.9	0.98537	0.98042	0.90763	0.90813		2236.04	-3.95806e-05	-0.000250314	4.06819e-05
694	0.01154	-0.00254	0.01573	0.00137		192.4	0.14765	0.08315	0.08223	0.0185			192.4	0.98589	0.98782	0.90639	0.91927		2237.97	-3.15761e-05	-0.000243476	3.94714e-05
695	0.00343	0.01156	0.01787	0.01074		192.9	0.17278	0.10099	0.01509	0.02798			192.9	0.97778	0.97124	0.91756	0.93332		2239.9	-2.25637e-05	-0.000236532	3.82796e-05
696	0.0151	-0.00397	0.01639	0.00183		193.4	0.16128	0.10458	0.04446	0.03443			193.4	0.98625	0.9758	0.91765	0.93066		2241.83	-1.19282e-05	-0.000229648	3.6987e-05
697	0.00786	0.00989	0.02079	0.01274		193.9	0.13923	0.04904	0.06558	0.01764			193.9	0.96488	0.97073	0.90788	0.92666		2243.76	1.03441e-06	-0.000228749	3.5413e-05
698	0.00856	-0.00277	0.01337	0.00172		194.4	0.18934	0.08381	0.03895	0.02789			194.4	0.98775	0.96444	0.90776	0.914		2245.68	1.69308e-05	-0.000225763	3.33633e-05
699	0.02259	0.00146	0.02181	0.00921		194.9	0.13702	0.08125	0.03755	0.01776			194.9	0.98399	0.97829	0.91534	0.91631		2247.61	3.60656e-05	-0.00021771	3.06962e-05
700	0.01396	0.000119803	0.01902	0.00578		195.4	0.20403	0.07624	0.05416	0.03899			195.4	0.98572	0.98554	0.92393	0.90811		2249.54	5.82563e-05	-0.000213545	2.73705e-05
						195.9	0.1868	0.08668	0.03894	0.04584			195.9	0.97881	0.97529	0.92516	0.90515		2251.47	8.27414e-05	-0.000209636	2.34839e-05
						196.4	0.20136	0.10783	0.07551	0.02744			196.4	0.97889	0.97061	0.92068	0.90413		2253.4	0.000108201	-0.000210516	1.92709e-05
						196.9	0.18881	0.08571	0.02657	0.05477			196.9	0.98062	0.95108	0.91235	0.89507		2255.33	0.000132903	-0.000212053	1.50664e-05
						197.4	0.16495	0.07696	0.04321	0.04667			197.4	0.98581	0.99249	0.91598	0.88831		2257.26	0.000154952	-0.000206856	1.12435e-05
						197.9	0.13439	0.11499	0.06731	0.03282			197.9	0.98179	0.97366	0.92822	0.88237		2259.19	0.000172583	-0.000201376	8.14126e-06
						198.4	0.10313	0.08503	0.07011	0.01919			198.4	0.97518	0.96899	0.91737	0.88497		2261.12	0.000184446	-0.000196184	6.00209e-06
						198.9	0.16853	0.08019	0.03056	0.02328			198.9	0.97902	0.96848	0.91304	0.88206		2263.05	0.000189802	-0.000187899	4.93456e-06
						199.4	0.21918	0.1136	0.04871	0.03212			199.4	0.95817	0.97714	0.91708	0.88191			--	-6.14951e-05	--
						199.9	0.10612	0.08819	0.05272	0.00762			199.9	0.96949	0.97636	0.92546	0.89178			--	-6.14951e-05	--
						200.4	0.19582	0.09515	0.05236	0.02337			200.4	0.98215	0.98532	0.90695	0.90708			--	-6.14951e-05	--
						200.9	0.16246	0.07955	0.04924	0.04616			200.9	0.9733	0.97329	0.90977	0.91823			--	-6.14951e-05	--
						201.4	0.18552	0.06903	0.03686	0.02767			201.4	0.98825	0.98561	0.91028	0.92821			--	-6.14951e-05	--
						201.9	0.13791	0.09563	0.02639	0.03478			201.9	0.98168	0.97387	0.91499	0.92581			--	-6.14951e-05	--
						202.4	0.13653	0.04706	0.03629	0.04443			202.4	0.98462	0.97101	0.91598	0.91116			--	-6.14951e-05	--
						202.9	0.14273	0.04702	0.04031	0.05424			202.9	0.97048	0.97489	0.91917	0.90594			--	-6.14951e-05	--
						203.4	0.13978	0.06575	0.06094	0.03885			203.4	0.97772	0.97173	0.91175	0.90882			--	-6.14951e-05	--
						203.9	0.16098	0.08981	0.06376	0.0432			203.9	0.97938	0.96413	0.91178	0.91827
						204.4	0.12837	0.0951	0.04239	0.0289			204.4	0.96639	0.9782	0.90991	0.91753
						204.9	0.13602	0.08641	0.05077	0.03667			204.9	0.98033	0.96974	0.9122	0.91897
						205.4	0.14862	0.07277	0.03049	0.0122			205.4	0.97564	0.97457	0.91473	0.90681
						205.9	0.15709	0.10002	0.03824	0.02086			205.9	0.9732	0.97645	0.92772	0.90599
						206.4	0.15957	0.08908	0.04246	0.04377			206.4	0.9846	0.9732	0.93052	0.90528
						206.9	0.12172	0.08425	0.04427	0.04278			206.9	0.9724	0.96122	0.93384	0.91172
						207.4	0.16227	0.10361	0.04749	0.03801			207.4	0.9896	0.98286	0.92257	0.9067
						207.9	0.11809	0.09173	0.07282	0.04169			207.9	0.9827	0.98123	0.91202	0.91948
						208.4	0.11573	0.0924	0.0383	0.03907			208.4	0.97363	0.97879	0.91917	0.91294
						208.9	0.13816	0.08499	0.04415	0.02752			208.9	0.97818	0.95341	0.92216	0.91366
						209.4	0.11644	0.07951	0.06084	0.03699			209.4	0.97917	0.96713	0.92095	0.90797
						209.9	0.16299	0.07856	0.06036	0.04866			209.9	0.96585	0.9745	0.91162	0.8886
						210.4	0.16788	0.07651	0.06363	0.03327			210.4	0.98221	0.95762	0.91564	0.8794
						210.9	0.18382	0.05149	0.04255	0.00115			210.9	0.97183	0.98664	0.92048	0.90037
						211.4	0.16892	0.04771	0.06731	0.02211			211.4	0.98898	0.96904	0.92665	0.91201
						211.9	0.16331	0.09841	0.02298	0.05027			211.9	0.97211	0.97168	0.92892	0.92646
						212.4	0.1404	0.0874	0.04055	0.0343			212.4	0.98373	0.98007	0.91763	0.92612
						212.9	0.13091	0.06736	0.04319	0.03481			212.9	0.97669	0.97796	0.91547	0.90923
						213.4	0.13151	0.09952	0.03368	0.03986			213.4	0.98021	0.98229	0.91815	0.90216
						213.9	0.17512	0.08264	0.02942	0.02928			213.9	0.97663	0.97021	0.92531	0.8992
						214.4	0.17926	0.0976	0.03667	0.02441			214.4	0.98605	0.97062	0.92984	0.90422
						214.9	0.15953	0.06737	0.04868	0.03989			214.9	0.98939	0.96541	0.92073	0.91776
						215.4	0.13779	0.07474	0.05171	0.03727			215.4	0.96914	0.96618	0.91578	0.90818
						215.9	0.11855	0.08003	0.04567	0.02287			215.9	0.97381	0.96645	0.92645	0.90641
						216.4	0.119	0.09332	0.03553	0.04299			216.4	0.97708	0.98051	0.92909	0.90377
						216.9	0.16423	0.07452	0.03086	0.01301			216.9	0.97881	0.96596	0.91704	0.89816
						217.4	0.13444	0.09391	0.06693	0.03409			217.4	0.96898	0.97534	0.91334	0.90353
						217.9	0.15608	0.08813	0.06808	0.02763			217.9	0.97531	0.96437	0.92787	0.91452
						218.4	0.12814	0.07854	0.05978	0.02387			218.4	0.97072	0.96243	0.9298	0.90742
						218.9	0.14856	0.09103	0.03789	0.03089			218.9	0.96111	0.97023	0.92482	0.90142
						219.4	0.11051	0.08161	0.02008	0.04522			219.4	0.97702	0.96527	0.92599	0.89908
						219.9	0.10368	0.08086	0.08143	0.03452			219.9	0.98289	0.96672	0.93424	0.89902
						220.4	0.1491	0.07304	0.01026	0.04102			220.4	0.99296	0.97902	0.92748	0.89734
						220.9	0.15217	0.10227	0.04649	0.06071			220.9	0.97079	0.97126	0.93492	0.89494
						221.4	0.12732	0.0971	0.05783	0.03894			221.4	0.96554	0.97336	0.93091	0.90107
						221.9	0.16521	0.09244	0.0465	0.04431			221.9	0.97843	0.95598	0.93901	0.9084
						222.4	0.15124	0.07184	0.04998	0.03585			222.4	0.99065	0.97039	0.92496	0.90979
						222.9	0.13769	0.09768	0.04467	0.01801			222.9	0.97301	0.95834	0.92978	0.92517
						223.4	0.14876	0.06477	0.04397	0.03987			223.4	0.97002	0.97132	0.91282	0.91366
						223.9	0.14328	0.10708	0.04083	0.02022			223.9	0.96452	0.95746	0.91581	0.90146
						224.4	0.18395	0.0501	0.03331	0.02886			224.4	0.98415	0.96328	0.92057	0.90309
						224.9	0.16774	0.08219	0.02188	0.03823			224.9	0.97247	0.96067	0.93037	0.91504
						225.4	0.13478	0.08418	0.02062	0.04398			225.4	0.98513	0.97439	0.92222	0.91048
						225.9	0.08345	0.09594	0.04739	0.04061			225.9	0.96987	0.97054	0.92543	0.92276
						226.4	0.19291	0.07358	0.06554	0.03424			226.4	0.97378	0.96095	0.92544	0.92482
						226.9	0.17265	0.07266	0.04351	0.02993			226.9	0.97211	0.98119	0.92577	0.92678
						227.4	0.14199	0.07288	0.02003	0.03028			227.4	0.98301	0.96976	0.923	0.92616
						227.9	0.16631	0.07231	0.05394	0.02567			227.9	0.96346	0.96956	0.92563	0.92931
						228.4	0.13359	0.06512	0.05169	0.03303			228.4	0.96744	0.98558	0.92969	0.91947
						228.9	0.14382	0.10142	0.02315	0.02613			228.9	0.97317	0.97856	0.93274	0.91696
						229.4	0.13966	0.07686	0.05625	0.02256			229.4	0.96803	0.96979	0.92697	0.92495
						229.9	0.14646	0.06157	0.04617	0.05442			229.9	0.97963	0.98048	0.93161	0.93028
						230.4	0.09894	0.08047	0.04394	0.0364			230.4	0.97088	0.97901	0.93268	0.92253
						230.9	0.16018	0.08903	0.03006	0.03147			230.9	0.96507	0.96903	0.93545	0.93104
						231.4	0.1656	0.08054	0.04574	0.01032			231.4	0.98201	0.96818	0.9189	0.92364
						231.9	0.12735	0.08199	0.0368	0.02891			231.9	0.97246	0.96561	0.92735	0.92255
						232.4	0.14213	0.07859	0.03587	0.03899			232.4	0.98963	0.97725	0.93386	0.92289
						232.9	0.16361	0.11837	0.05483	0.04136			232.9	0.96803	0.96409	0.93361	0.92796
						233.4	0.14876	0.0922	0.07076	0.0343			233.4	0.97794	0.96428	0.91975	0.91531
						233.9	0.13589	0.09209	0.06555	0.04461			233.9	0.97424	0.97509	0.91998	0.91508
						234.4	0.09613	0.08016	0.03273	0.03606			234.4	0.97887	0.96662	0.92622	0.90634
						234.9	0.1492	0.07345	0.04663	0.01679			234.9	0.96766	0.96683	0.93139	0.91062
						235.4	0.13285	0.09106	0.0547	0.04106			235.4	0.97877	0.97385	0.91986	0.92154
						235.9	0.13664	0.07248	0.02009	0.03048			235.9	0.97125	0.96905	0.92088	0.92639
						236.4	0.1452	0.09138	0.0304	0.0175			236.4	0.97399	0.97078	0.91487	0.93421
						236.9	0.1018	0.09649	0.0622	0.03551			236.9	0.97629	0.97371	0.92139	0.92673
						237.4	0.14868	0.07921	0.05511	0.0395			237.4	0.97274	0.97472	0.91792	0.91693
						237.9	0.12563	0.0677	0.05409	0.0337			237.9	0.97179	0.95694	0.92252	0.93566
						238.4	0.08954	0.05923	0.02451	0.01948			238.4	0.9826	0.96613	0.90252	0.93838
						238.9	0.18118	0.08615	0.07802	0.03572			238.9	0.97609	0.96599	0.9128	0.93407
						239.4	0.14071	0.10224	0.04264	0.03527			239.4	0.97215	0.97179	0.92216	0.94041
						239.9	0.14104	0.07606	0.04899	0.02597			239.9	0.98695	0.966	0.92914	0.92426
						240.4	0.14856	0.10304	0.06089	0.03631			240.4	0.97946	0.97048	0.92008	0.91388
						240.9	0.14828	0.06963	0.03536	0.01685			240.9	0.97164	0.97184	0.93675	0.91823
						241.4	0.13921	0.10165	0.04382	0.04325			241.4	0.98557	0.97547	0.93888	0.90346
						241.9	0.10338	0.08676	0.03429	0.04603			241.9	0.9698	0.9798	0.94049	0.90595
						242.4	0.18213	0.0702	0.04021	0.01619			242.4	0.97218	0.96113	0.92497	0.90163
						242.9	0.1345	0.06817	0.05459	0.04185			242.9	0.95903	0.94784	0.9216	0.90217
						243.4	0.1617	0.08917	0.0271	0.04336			243.4	0.97053	0.95979	0.91918	0.91055
						243.9	0.13052	0.08969	0.04606	0.01647			243.9	0.98239	0.96645	0.92791	0.90303
						244.4	0.13642	0.08879	0.06478	0.0354			244.4	0.9659	0.97084	0.93609	0.90537
						244.9	0.13645	0.09217	0.04136	0.03475			244.9	0.97299	0.9513	0.94145	0.9311
						245.4	0.09889	0.05881	0.06803	0.01889			245.4	0.97821	0.95924	0.93596	0.93989
						245.9	0.18232	0.0997	0.04479	0.02257			245.9	0.96888	0.96796	0.92723	0.94295
						246.4	0.12418	0.08887	0.05265	0.02646			246.4	0.9706	0.97794	0.92288	0.9456
						246.9	0.13712	0.0828	0.05173	0.03053			246.9	0.97611	0.94884	0.91983	0.92791
						247.4	0.13829	0.08651	0.02501	0.02447			247.4	0.96458	0.96754	0.91669	0.91516
						247.9	0.14171	0.09668	0.02704	0.02598			247.9	0.98506	0.95968	0.90827	0.90896
						248.4	0.132	0.09207	0.07274	0.02992			248.4	0.95915	0.97377	0.90893	0.89859
						248.9	0.12973	0.08419	0.04385	0.05049			248.9	0.9701	0.96074	0.92911	0.90337
						249.4	0.14851	0.10843	0.03869	0.02736			249.4	0.96421	0.95773	0.94288	0.92672
						249.9	0.11903	0.09043	0.04306	0.03189			249.9	0.96869	0.97785	0.92853	0.94241
						250.4	0.14994	0.09951	0.05574	0.02402			250.4	0.96942	0.97377	0.90739	0.95315
						250.9	0.17464	0.07695	0.05203	0.03038			250.9	0.97275	0.96427	0.92057	0.95411
						251.4	0.1058	0.08032	0.04847	0.01955			251.4	0.96687	0.94867	0.93727	0.93116
						251.9	0.15197	0.08144	0.03938	0.02465			251.9	0.96319	0.9722	0.93372	0.90364
						252.4	0.15471	0.09688	0.0398	0.02982			252.4	0.96365	0.97556	0.90166	0.89319
						252.9	0.10711	0.05904	0.06372	0.02853			252.9	0.97147	0.95867	0.90043	0.87901
						253.4	0.17065	0.09252	0.0401	0.02664			253.4	0.96776	0.96297	0.91737	0.88897
						253.9	0.1086	0.10343	0.07862	0.03186			253.9	0.97715	0.95429	0.93039	0.91319
						254.4	0.1087	0.06769	0.04783	0.02689			254.4	0.98489	0.95051	0.93102	0.92494
						254.9	0.12743	0.12125	0.00528	0.03404			254.9	0.96566	0.95025	0.92328	0.93003
						255.4	0.14367	0.06947	0.03799	0.02609			255.4	0.98005	0.95467	0.92652	0.93395
						255.9	0.11208	0.09306	0.02992	0.0433			255.9	0.96735	0.95565	0.91939	0.92227
						256.4	0.11187	0.07712	0.05862	0.03913			256.4	0.96389	0.96317	0.9235	0.91272
						256.9	0.14417	0.07907	0.05158	0.03121			256.9	0.9873	0.95743	0.91973	0.91408
						257.4	0.05519	0.10195	0.06542	0.02574			257.4	0.96999	0.97105	0.92877	0.92192
						257.9	0.12259	0.10207	0.03662	0.04442			257.9	0.9661	0.96983	0.93251	0.92307
						258.4	0.16042	0.0642	0.04496	0.03144			258.4	0.96663	0.95095	0.93079	0.92152
						258.9	0.15803	0.05829	0.02994	0.03037			258.9	0.96069	0.95055	0.93098	0.92443
						259.4	0.1447	0.09988	0.03941	0.02297			259.4	0.96775	0.95932	0.9214	0.92671
						259.9	0.16433	0.05503	0.03549	0.03344			259.9	0.96426	0.96438	0.92274	0.94106
						260.4	0.1504	0.07347	0.0893	0.02289			260.4	0.96108	0.95141	0.93234	0.94628
						260.9	0.08814	0.13065	0.04575	0.02723			260.9	0.97559	0.96397	0.95455	0.93154
						261.4	0.1652	0.07646	0.05316	0.013			261.4	0.96576	0.97266	0.95446	0.93578
						261.9	0.14273	0.07725	0.02651	0.05184			261.9	0.98603	0.94691	0.93932	0.92656
						262.4	0.10676	0.07185	0.0675	0.0265			262.4	0.97577	0.98615	0.90871	0.90763
						262.9	0.09797	0.08218	0.03304	0.01937			262.9	0.97443	0.97369	0.90691	0.91017
						263.4	0.1242	0.08002	0.06909	0.0395			263.4	0.97726	0.96051	0.91402	0.91728
						263.9	0.10897	0.09257	0.02505	0.04301			263.9	0.97484	0.96323	0.92729	0.92171
						264.4	0.11429	0.08719	0.02588	0.04015			264.4	0.97347	0.96905	0.92769	0.94433
						264.9	0.10591	0.09162	0.05579	0.04474			264.9	0.97543	0.96301	0.92494	0.95591
						265.4	0.11705	0.06322	0.05821	0.03281			265.4	0.96188	0.95627	0.92891	0.95127
						265.9	0.19652	0.10002	0.06549	0.02903			265.9	0.97756	0.96744	0.93104	0.9454
						266.4	0.14587	0.11788	0.04289	0.03618			266.4	0.97289	0.96439	0.93197	0.93533
						266.9	0.08956	0.1171	0.04328	0.03523			266.9	0.97307	0.94492	0.90942	0.92328
						267.4	0.16716	0.07916	0.04769	0.03607			267.4	0.98244	0.95637	0.91571	0.90557
						267.9	0.16061	0.07348	0.07288	0.03433			267.9	0.96918	0.97636	0.93069	0.91364
						268.4	0.11947	0.07214	0.01322	0.03464			268.4	0.97884	0.96412	0.93489	0.91908
						268.9	0.13155	0.09325	0.01035	0.04376			268.9	0.96315	0.96476	0.91969	0.9228
						269.4	0.1684	0.10549	0.04181	0.02566			269.4	0.97965	0.99258	0.92576	0.93574
						269.9	0.084	0.07789	0.02016	0.02928			269.9	0.96882	0.97196	0.92679	0.93152
						270.4	0.13973	0.0973	0.04364	0.02724			270.4	0.96264	0.95986	0.93549	0.93409
						270.9	0.13367	0.08995	0.02316	0.04685			270.9	0.96608	0.95925	0.93184	0.93701
						271.4	0.11318	0.06766	0.024	0.02736			271.4	0.97286	0.97433	0.92551	0.92695
						271.9	0.11954	0.09566	0.03336	0.02911			271.9	0.97792	0.9598	0.91217	0.92882
						272.4	0.16324	0.0708	0.06727	0.03268			272.4	0.96182	0.96145	0.92419	0.93853
						272.9	0.14805	0.09154	0.03422	0.03432			272.9	0.95775	0.95674	0.92184	0.93504
						273.4	0.10178	0.08376	0.06632	0.02934			273.4	0.95512	0.95819	0.91556	0.93435
						273.9	0.12384	0.05017	0.05357	0.03066			273.9	0.96037	0.96353	0.91684	0.92958
						274.4	0.1442	0.04967	0.03096	0.02828			274.4	0.97239	0.96119	0.93096	0.91031
						274.9	0.15588	0.10658	0.04098	0.03815			274.9	0.96895	0.9575	0.92756	0.91975
						275.4	0.15051	0.0566	0.02002	0.02489			275.4	0.96723	0.95505	0.93393	0.92749
						275.9	0.10783	0.07133	0.05333	0.02245			275.9	0.97025	0.97571	0.93405	0.94094
						276.4	0.11299	0.08934	0.05408	0.02628			276.4	0.96011	0.94866	0.93011	0.93516
						276.9	0.12429	0.09702	0.07785	0.0521			276.9	0.94815	0.97647	0.93484	0.93335
						277.4	0.15724	0.05003	0.05871	0.02341			277.4	0.9743	0.95884	0.9367	0.92219
						277.9	0.09365	0.06611	0.07427	0.01851			277.9	0.97132	0.95694	0.93837	0.93301
						278.4	0.12062	0.08524	0.04448	0.03585			278.4	0.97184	0.978	0.93894	0.95263
						278.9	0.11613	0.09049	0.029	0.04383			278.9	0.95962	0.95754	0.94287	0.94592
						279.4	0.14083	0.11875	0.06166	0.02291			279.4	0.96946	0.95024	0.93717	0.93189
						279.9	0.15085	0.07648	0	0.03241			279.9	0.9724	0.95729	0.94237	0.91519
						280.4	0.14532	0.10332	0.05332	0.04137			280.4	0.97126	0.96406	0.93827	0.89896
						280.9	0.1443	0.05903	0.06168	0.04006			280.9	0.95398	0.95363	0.93206	0.89255
						281.4	0.12687	0.08274	0.05163	0.03397			281.4	0.96084	0.97819	0.92936	0.91142
						281.9	0.1257	0.07925	0.03815	0.03804			281.9	0.9658	0.9478	0.93339	0.90896
						282.4	0.1264	0.07771	0.05742	0.02688			282.4	0.96176	0.96538	0.92106	0.92963
						282.9	0.11012	0.09574	0.06572	0.03899			282.9	0.95777	0.94954	0.91548	0.95053
						283.4	0.10516	0.0764	0.06113	0.04595			283.4	0.96353	0.94835	0.91283	0.96138
						283.9	0.10494	0.08925	0.06184	0.04278			283.9	0.97134	0.96716	0.91609	0.96625
						284.4	0.17246	0.07172	0.02394	0.01705			284.4	0.97295	0.95664	0.92646	0.95236
						284.9	0.13206	0.10509	0.06634	0.06272			284.9	0.96175	0.96067	0.93402	0.94508
						285.4	0.14063	0.08023	0.0418	0.02061			285.4	0.95769	0.9592	0.92413	0.93915
						285.9	0.12906	0.09825	0.05464	0.0451			285.9	0.95492	0.9659	0.92247	0.93361
						286.4	0.13347	0.11851	0.02909	0.02034			286.4	0.96635	0.95841	0.92511	0.93688
						286.9	0.14579	0.07404	0.05933	0.03102			286.9	0.96571	0.96625	0.92451	0.92494
						287.4	0.13181	0.09723	0.05036	0.02942			287.4	0.9699	0.96403	0.9324	0.92605
						287.9	0.10827	0.07825	0.03833	0.05122			287.9	0.94733	0.96268	0.94169	0.9381
						288.4	0.07418	0.07672	0.03977	0.04162			288.4	0.96223	0.97133	0.93362	0.93286
						288.9	0.09336	0.08478	0.05462	0.04185			288.9	0.96366	0.95897	0.91091	0.94836
						289.4	0.11679	0.08274	0.04867	0.01458			289.4	0.97201	0.96488	0.92353	0.95348
						289.9	0.09586	0.08948	0.04036	0.05012			289.9	0.96123	0.95983	0.93524	0.93539
						290.4	0.11522	0.04688	0.06792	0.03157			290.4	0.95982	0.96146	0.93259	0.92878
						290.9	0.14811	0.06827	0.02302	0.0397			290.9	0.9707	0.97681	0.92526	0.91619
						291.4	0.13065	0.08885	0.03994	0.03239			291.4	0.95357	0.95162	0.93069	0.91267
						291.9	0.12169	0.1016	0.05728	0.04688			291.9	0.96112	0.96152	0.93275	0.93117
						292.4	0.12384	0.07129	0.05603	0.03463			292.4	0.97391	0.96067	0.91664	0.92813
						292.9	0.09033	0.07035	0.0505	0.04117			292.9	0.96369	0.96426	0.89994	0.94362
						293.4	0.13045	0.08411	0.04408	0.03596			293.4	0.96338	0.96701	0.91683	0.9502
						293.9	0.14687	0.07173	0.04162	0.04876			293.9	0.96386	0.95711	0.92575	0.9542
						294.4	0.09036	0.0856	0.06933	0.03683			294.4	0.9856	0.9505	0.9352	0.95334
						294.9	0.13407	0.07023	0.0612	0.02594			294.9	0.96666	0.96454	0.9225	0.95321
						295.4	0.11044	0.06278	0.04729	0.04958			295.4	0.9692	0.95324	0.92235	0.9408
						295.9	0.14914	0.10803	0.05728	0.05216			295.9	0.95887	0.94828	0.91461	0.94598
						296.4	0.1201	0.0905	0.04925	0.03142			296.4	0.96554	0.95316	0.92835	0.94807
						296.9	0.11325	0.07024	0.07658	0.0478			296.9	0.95684	0.95635	0.92417	0.94524
						297.4	0.08885	0.10359	0.06172	0.02138			297.4	0.9489	0.97059	0.91933	0.94491
						297.9	0.09348	0.0771	0.06229	0.04874			297.9	0.9547	0.96099	0.92201	0.94153
						298.4	0.12847	0.04384	0.07565	0.0281			298.4	0.96077	0.96123	0.93839	0.93648
						298.9	0.1237	0.08728	0.03698	0.04178			298.9	0.95918	0.9516	0.93501	0.93572
						299.4	0.12577	0.06047	0.06441	0.04683			299.4	0.95856	0.95294	0.92381	0.93901
						299.9	0.13105	0.05687	0.04891	0.03489			299.9	0.95718	0.95696	0.9162	0.94916
						300.4	0.11134	0.08201	0.07283	0.02281			300.4	0.95306	0.95369	0.91474	0.94588
						300.9	0.11932	0.06723	0.03966	0.04206			300.9	0.95882	0.96011	0.9227	0.93761
